# Supplementary material for: Reciprocally rewiring and repositioning the Integration Host Factor (IHF) subunit genes in Salmonella enterica serovar Typhimurium: impacts on physiology and virulence
Source: Microb Genom. 2022 Feb 15;8(2):000768. doi: 10.1099/mgen.0.000768 (PMC8942017; doi:10.1099/mgen.0.000768)
Supplement: Supplementary material 2 [file mgen-8-0768-s002.xlsx]

## Sheet: Legend
Table S2:
LEGEND:
Colour code:
	Metabolism
	Translation
	Genetic information processing
	Division and cytoskeleton
	Stress response and environmental monitoring
	Motility and chemotaxis
	Pathogenicity
	Outer membrane and transport
	Function unknown
Salmonella SL1344 WT Vs OrfSwapihfA-ihfB proteome comparison data.
The data was obtained using LC-MS/MS on QExactive and represents three biological replicates. The RAW-files were analysed with MaxQuant and its output was analysed statistically in Perseus.
A protein was considered as present in a strain if it was detected in at least two biological replicates in that strain.
A protein was considered as exclusive for a strain if it was detected in at least two biological replicates in that strain and in none of the samples in the other strain.
The sections named "Downregulated in OrfSwap" and "Upregulated OrfSwap" are subsets of the main dataset shown within the section named "All proteins".
In the "All proteins" the protein entries are arranged in the order of increasing t-test q-value within each cluster. In the other sheets the protein entries are arranged in categories
The differentially expressed proteins (Upregulated and Downregulated) were determined from the unimputed data
The imputation was done for all other proteins, including unique and non differencially expressed.
Identification table			The identification table was constructed by analysing the RAW file in MaxQuant, each row contains the group of proteins that could be reconstructed from a set of peptides.
		Protein identifiers	Protein identifiers include UniProtKB nomenclature and sequence informations from MaxQuant analysis.
			Annotations were obtained from the UniProtKB (downloaded and imported via Perseus). Multiple types of annotation serve the purpose of annoting as many identified. proteins as possible.
			UniProt accession number
			Kegg name
			Pfam name
			Uniprot full protein name
			Kegg pathway or Kegg Brite	Identifiers found manually to enable categorisation and colour-coding
			Peptides	The unique plus razor peptide sequences associated with the protein group.
			Unique peptides	The unique peptide sequences associated with the protein group.
			Sequence coverage [%]	Percentage of the sequence that is covered by the identified unique and razor peptides.
			Unique sequence coverage [%]	Percentage of the sequence that is covered by the identified unique peptides.
			Mol. weight [kDa]	Molecular weight of the leading protein sequence contained in the protein group.
		Quantification Values (Log2 transformed)	Label-Free quantification values after normalisation by MaxLFQ algorithm of MaxQuant.
			LFQ intensity OrfSwap_1
			LFQ intensity OrfSwap_2
			LFQ intensity OrfSwap_3
			LFQ intensity WT_1
			LFQ intensity WT_2
			LFQ intensity WT_3
		Statistical analysis	Dataset filtration and the statistical analysis was performed in Perseus (vesion 1.6.14.0).
			Student's T-test Significant OrfSwap_WT	"+" means that the difference in LFQ intensities was found to be statistically significant
			-Log Student's T-test p-value OrfSwap_WT	-Log10 of the p-value obtained with the unpaired, two-tailed Student's T-test. The values were used to create Y-axis reference of the Volcano-Plot.
			Student's T-test q-value OrfSwap_WT	T-test q-value used to sort the protein entries in the assending order
			Student's T-test Difference OrfSwap_WT	Log2(Mean of the OrfSwap LFQ intensities) - Log2(Mean of the WT LFQ intensities). The values were used to create the X-axis reference of the Volcano-Plot.

## Sheet: All proteins
Uniprot accession number	LFQ intensity WT_1	LFQ intensity WT_2	LFQ intensity WT_3	LFQ intensity OrfSwap_1	LFQ intensity OrfSwap_2	LFQ intensity OrfSwap_3	Pfam name	Uniprot full protein name	Student's T-test Significant OrfSwap_WT	-Log Student's T-test p-value OrfSwap_WT	Student's T-test q-value OrfSwap_WT	Student's T-test Difference OrfSwap_WT	Cluster	Peptides	Unique peptides	Sequence coverage [%]	Unique sequence coverage [%]	Mol. weight [kDa]
A0A0H3NE85	29.9222	29.4707	29.7858	28.452	28.5802	26.6467	tRNA-synt_1c;tRNA-synt_1c_C	Glutamine--tRNA ligase {ECO:0000256|HAMAP-Rule:MF_00126}	+	1.34309	0	-1.83331	Downregulated in OrfSwap	18	18	34.2	34.2	63.538
A0A0H3NJP8	30.1782	30.793	29.9731	27.9155	29.2027	29.1776	Bac_DNA_binding	Integration host factor subunit beta {ECO:0000256|HAMAP-Rule:MF_00381, ECO:0000256|RuleBase:RU003941, ECO:0000256|SAAS:SAAS00084647}	+	1.46395	0	-1.54951	Downregulated in OrfSwap	7	7	58.5	58.5	10.621
A0A0H3N9G9	29.1035	29.0712	29.4407	28.3664	26.8333	26.6494	GST_N_3		+	1.58456	0	-1.92211	Downregulated in OrfSwap	9	9	39.4	39.4	23.692
A0A0H3NIE3	30.0971	28.3135	29.8914	27.1019	27.2526	26.5908	Ribosomal_L16	50S ribosomal protein L16 {ECO:0000256|HAMAP-Rule:MF_01342, ECO:0000256|RuleBase:RU004414}	+	1.82868	0	-2.45225	Downregulated in OrfSwap	8	8	49.3	49.3	15.194
A0A0H3N7T4	29.9047	31.6913	31.6005	28.2944	32.4188	28.5464	OmpH		+	2.00355	0	-2.73147	Downregulated in OrfSwap	10	10	57.8	57.8	17.905
A0A0H3NDY8	27.3737	27.6916	28.2152	26.5006	26.568	26.155	Response_reg		+	2.09063	0	-1.35228	Downregulated in OrfSwap	3	3	25.6	25.6	14.125
A0A0H3NIA9	29.3405	30.2187	29.9449	28.0922	28.5838	27.844	DUF520	UPF0234 protein YajQ {ECO:0000256|HAMAP-Rule:MF_00632}	+	2.09715	0	-1.66134	Downregulated in OrfSwap	11	11	64.5	64.5	19.021
A0A0H3N7I0	29.6161	29.4072	28.9529	28.0106	28.2545	27.656	DnaJ;DnaJ_C;DnaJ_CXXCXGXG	Chaperone protein DnaJ {ECO:0000256|HAMAP-Rule:MF_01152}	+	2.17533	0	-1.3517	Downregulated in OrfSwap	17	17	52	52	41.312
A0A0H3NL37	30.5684	30.3859	30.3076	28.6955	28.5933	27.52	Peptidase_M17;Peptidase_M17_N	Probable cytosol aminopeptidase {ECO:0000256|HAMAP-Rule:MF_00181}	+	2.30291	0	-2.15102	Downregulated in OrfSwap	16	16	40	40	54.947
A0A0H3NL58	31.575	31.0535	31.4667	30.0823	29.8715	29.2774	TPR_3		+	2.30646	0	-1.6213	Downregulated in OrfSwap	9	9	57.6	57.6	19.221
A0A0H3NF99	29.6203	30.149	29.8881	28.7604	28.6278	28.1962	Invas_SpaK		+	2.39382	0	-1.35771	Downregulated in OrfSwap	4	4	41.5	41.5	14.919
A0A0H3NPT7	31.5046	31.621	31.2891	29.0566	28.9341	29.9531	SHMT	Serine hydroxymethyltransferase {ECO:0000256|HAMAP-Rule:MF_00051}	+	2.52096	0	-2.15695	Downregulated in OrfSwap	31	31	54.7	54.7	45.454
A0A0H3NSR3	32.4492	32.3885	32.4912	31.3934	30.9909	30.6419	Ribosomal_S11	30S ribosomal protein S11 {ECO:0000256|HAMAP-Rule:MF_01310}	+	2.54994	0	-1.43422	Downregulated in OrfSwap	12	12	62.7	62.7	11.727
A0A0H3NHU8	29.7108	29.6223	29.3445	28.4701	28.4556	27.994	GAD;tRNA_anti-codon;tRNA-synt_2	Aspartate--tRNA ligase {ECO:0000256|HAMAP-Rule:MF_00044}	+	2.55053	0	-1.25261	Downregulated in OrfSwap	23	23	40.8	40.8	65.665
A0A0H3NGR4	32.7418	31.674	31.7475	28.604	28.3166	26.9522	Ribosomal_S17	30S ribosomal protein S17 {ECO:0000256|HAMAP-Rule:MF_01345, ECO:0000256|RuleBase:RU003873}	+	2.57886	0	-4.09684	Downregulated in OrfSwap	9	9	82.1	82.1	9.7224
A0A0H3NIE8	29.9499	29.6014	30.1481	28.5622	28.3124	28.7206	PFK	ATP-dependent 6-phosphofructokinase {ECO:0000256|HAMAP-Rule:MF_00339}	+	2.62874	0	-1.36806	Downregulated in OrfSwap	11	11	34.1	34.1	34.915
A0A0H3NJ43	31.6863	32.1787	31.9562	30.2151	30.5471	30.5796	Ribosomal_L33	50S ribosomal protein L33 {ECO:0000256|HAMAP-Rule:MF_00294}	+	2.90247	0	-1.49313	Downregulated in OrfSwap	6	6	76.4	76.4	6.3715
A0A0H3NV54	32.0063	32.0412	32.1672	30.6266	30.543	31.0402	Ribosomal_L10	50S ribosomal protein L10 {ECO:0000256|HAMAP-Rule:MF_00362, ECO:0000256|RuleBase:RU003636, ECO:0000256|SAAS:SAAS01073696}	+	2.93437	0	-1.33498	Downregulated in OrfSwap	21	21	94.5	94.5	17.8
A0A0H3NHX2	27.9494	28.2715	28.5072	26.7369	26.9076	26.8092	MotA_ExbB		+	2.96442	0	-1.42484	Downregulated in OrfSwap	7	7	23.9	23.9	30.073
A0A0H3NSS7	32.0121	31.7291	31.9239	30.3509	30.5665	30.7686	Ribosomal_S14	30S ribosomal protein S14 {ECO:0000256|HAMAP-Rule:MF_00537}	+	3.08089	0	-1.32638	Downregulated in OrfSwap	12	12	74	74	11.063
A0A0H3NJJ9	31.283	31.5632	31.3099	29.8331	30.2186	29.972	MFS_1		+	3.17835	0	-1.37748	Downregulated in OrfSwap	16	16	22.3	22.3	50.18
A0A0H3NA20	33.5083	33.2456	33.4173	31.482	31.5555	31.1095	Bac_DNA_binding		+	3.65513	0	-2.00806	Downregulated in OrfSwap	13	13	61.1	61.1	9.2395
A0A0H3NEZ8	32.4713	32.8971	33.0801	28.3487	27.1865	27.8584	Flagellin_C;Flagellin_D3;Flagellin_N	Flagellin {ECO:0000256|RuleBase:RU362073}	+	3.71197	0	-5.0183	Downregulated in OrfSwap	35	13	58.7	28.7	52.535
A0A0H3NIE5	30.8955	30.9135	31.0007	28.7123	29.1455	28.6563	Ribosomal_L23	50S ribosomal protein L23 {ECO:0000256|HAMAP-Rule:MF_01369, ECO:0000256|RuleBase:RU003935}	+	3.73176	0	-2.09854	Downregulated in OrfSwap	9	9	53	53	11.213
A0A0H3NMB9	30.3836	30.1613	30.2868	27.6154	27.7263	27.1208	MreB_Mbl		+	3.84113	0	-2.78975	Downregulated in OrfSwap	17	17	44.4	44.4	36.952
A0A0H3NCM8	36.1877	36.0946	36.0741	33.8888	34.3397	34.1492	LPP		+	3.9079	0	-1.99289	Downregulated in OrfSwap	11	11	66.7	66.7	8.3914
A0A0H3NIM9	30.1236	30.0961	30.0237	28.5506	28.2989	28.6372	PAP2	Acid phosphatase {ECO:0000256|PIRNR:PIRNR000897}	+	3.93825	0	-1.58553	Downregulated in OrfSwap	12	12	56.4	56.4	28.382
A0A0H3P177	30.7412	30.7921	30.9653	29.7188	29.7217	29.7917	TraT		+	3.95515	0	-1.08882	Downregulated in OrfSwap	12	12	46.1	46.1	26.169
A0A0H3NMG1	31.9654	32.1224	31.9136	30.861	30.8724	30.7978	Ribosomal_L3	50S ribosomal protein L3 {ECO:0000256|HAMAP-Rule:MF_01325, ECO:0000256|RuleBase:RU003906}	+	4.18211	0	-1.15672	Downregulated in OrfSwap	23	23	62.7	62.7	22.247
A0A0H3NST4	31.7894	31.5064	31.5212	28.8763	29.1345	28.8631	Ribosomal_L29	50S ribosomal protein L29 {ECO:0000256|HAMAP-Rule:MF_00374}	+	4.49763	0	-2.64771	Downregulated in OrfSwap	5	5	66.7	66.7	7.2604
A0A0H3NIA0	27.6627	27.4573	27.337	26.3432	26.2754	26.5256	NanE	Putative N-acetylmannosamine-6-phosphate 2-epimerase {ECO:0000256|HAMAP-Rule:MF_01235}	+	3.09807	0.00187755	-1.10425	Downregulated in OrfSwap	4	4	16.2	16.2	24.029
A0A0H3NGY0	29.5236	29.4539	30.046	28.3766	28.2561	28.726	HAMP;MCPsignal;TarH		+	2.1919	0.00191667	-1.22156	Downregulated in OrfSwap	17	17	36.2	36.2	58.302
A0A0H3N9F1	27.69	27.6129	27.6158	26.3882	26.8304	25.9986	RcsF	Outer membrane lipoprotein RcsF {ECO:0000256|HAMAP-Rule:MF_00976}	+	2.15823	0.00195745	-1.23386	Downregulated in OrfSwap	4	4	43.3	43.3	14.189
A0A0H3N9T3	28.8994	28.9935	28.0829	27.311	27.4755	27.5136	MukB;MukB_hinge	Chromosome partition protein MukB {ECO:0000256|HAMAP-Rule:MF_01800, ECO:0000256|SAAS:SAAS00073551}	+	1.84349	0.00407547	-1.22521	Downregulated in OrfSwap	32	32	20.4	20.4	170.04
A0A0H3NIV5	31.8072	31.42	31.5218	30.6804	30.4625	30.3041	Ribosomal_S18	30S ribosomal protein S18 {ECO:0000256|HAMAP-Rule:MF_00270}	+	2.63955	0.00415385	-1.10067	Downregulated in OrfSwap	12	12	66.7	66.7	8.9863
A0A0H3NEX8	30.5707	30.4008	30.4136	29.3314	29.4919	29.601	AsnC_trans_reg		+	3.3062	0.00549153	-0.986963	Downregulated in OrfSwap	13	13	43.3	43.3	18.857
A0A0H3NC31	32.3683	32.2929	32.2204	31.3583	31.1325	31.4097	ELFV_dehydrog;ELFV_dehydrog_N	Glutamate dehydrogenase {ECO:0000256|PIRNR:PIRNR000185}	+	3.32191	0.00558621	-0.993743	Downregulated in OrfSwap	33	33	68	68	48.037
A0A0H3NGR9	31.7872	31.1082	31.6181	30.2059	30.7111	30.1044	Ribosomal_S19	30S ribosomal protein S19 {ECO:0000256|HAMAP-Rule:MF_00531}	+	1.86311	0.00568421	-1.16401	Downregulated in OrfSwap	10	10	76.1	76.1	10.416
A0A0H3NBF9	31.181	30.985	30.9943	30.0884	30.0778	30.0504	Ribosomal_S22		+	3.95445	0.00578571	-0.981248	Downregulated in OrfSwap	6	6	68.1	68.1	5.369
A0A0H3NGR0	31.2695	31.4951	31.3384	29.9184	30.058	30.8259	Ribosomal_L18p	50S ribosomal protein L18 {ECO:0000256|HAMAP-Rule:MF_01337}	+	1.71707	0.00688525	-1.1002	Downregulated in OrfSwap	17	17	66.7	66.7	12.77
A0A0H3NAN8	31.902	33.0883	33.0054	30.981	31.6268	31.6706	SmpA_OmlA		+	1.31131	0.007	-1.23912	Downregulated in OrfSwap	8	8	72.6	72.6	12.162
A0A0H3NI84	30.4356	30.2439	30.5114	29.2889	29.3882	29.6524	AAA;AAA_2;ClpB_D2-small	ATP-dependent protease ATPase subunit HslU {ECO:0000256|HAMAP-Rule:MF_00249}	+	2.67979	0.00843077	-0.953815	Downregulated in OrfSwap	30	30	52.6	52.6	49.667
A0A0H3NID8	33.1423	33.1852	33.1794	32.3236	32.2048	32.3316	Ribosomal_S5;Ribosomal_S5_C	30S ribosomal protein S5 {ECO:0000256|HAMAP-Rule:MF_01307, ECO:0000256|SAAS:SAAS00382345}	+	4.47141	0.00869841	-0.882355	Downregulated in OrfSwap	23	23	94.6	94.6	17.603
A0A0H3NII6	27.3902	27.2823	27.188	25.7563	26.7898	26.2175	SPOR	Cell division protein DamX {ECO:0000256|HAMAP-Rule:MF_02021}	+	1.55996	0.00872727	-1.03231	Downregulated in OrfSwap	9	9	26.8	26.8	45.46
A0A0H3NNU6	29.0333	28.3244	28.0774	27.2803	27.4396	27.4219	MIP		+	1.70913	0.00883871	-1.09774	Downregulated in OrfSwap	3	3	8.5	8.5	29.685
A0A0H3NE44	30.9651	31.1186	30.9708	30.2448	30.1718	30.1105	PALP	Cysteine synthase {ECO:0000256|RuleBase:RU003985}	+	3.72936	0.00896	-0.842488	Downregulated in OrfSwap	19	19	61.3	61.3	34.535
A0A0H3N8Z2	28.8973	28.1287	28.6084	27.0186	28.0261	27.3169	Asn_synthase;GATase_7		+	1.36444	0.00908108	-1.09092	Downregulated in OrfSwap	14	14	37.7	37.7	62.572
A0A0H3NJ96	28.6777	28.4375	28.6262	27.7626	27.5856	27.7064	MoCF_biosynth	Molybdenum cofactor biosynthesis protein B {ECO:0000256|PIRNR:PIRNR006443}	+	3.24616	0.0096	-0.895646	Downregulated in OrfSwap	9	9	53.5	53.5	18.54
A0A0H3NNN3	31.5293	31.3719	31.3278	30.6503	30.4286	30.4347	Ribosomal_L25p	50S ribosomal protein L25 {ECO:0000256|HAMAP-Rule:MF_01336, ECO:0000256|SAAS:SAAS01080246}	+	3.16623	0.00988235	-0.905139	Downregulated in OrfSwap	8	8	79.8	79.8	10.541
A0A0H3N846	25.308	25.8357	24.0535	29.0087	29.57	29.4279	DUF1471		+	2.81447	0	4.26981	OrfSwap unique	6	6	70.3	70.3	9.9193
A0A0H3NEJ1	25.5714	24.7956	23.8308	29.5425	29.4367	29.4363	AAA_31		+	3.14465	0	4.73926	OrfSwap unique	14	14	38.5	38.5	39.937
A0A0H3NTP1	25.868	25.0593	25.0986	28.8673	29.0164	28.9986	SecB	Protein-export protein SecB {ECO:0000256|HAMAP-Rule:MF_00821}	+	3.76292	0	3.61874	OrfSwap unique	4	4	29	29	17.245
A0A0H3NE67	24.618	25.2927	24.8986	27.9469	28.0963	28.3956	DUF1451		+	3.77159	0	3.20983	OrfSwap unique	8	8	52.2	52.2	18.41
A0A0H3NLS8	25.108	24.3935	25.5648	30.6841	31.1864	31.0913	DUF892		+	4.04403	0	5.96513	OrfSwap unique	11	11	41.9	41.9	18.652
A0A0H3NU95	24.1466	24.6449	24.9173	28.9477	29.1212	28.9527	Peripla_BP_4		+	4.3509	0	4.43759	OrfSwap unique	8	8	38.2	38.2	30.962
E1WAE4	25.1487	25.4062	25.2768	28.1918	28.2009	27.9643	InvH	Invasion lipoprotein invH	+	4.91785	0	2.8418	OrfSwap unique	8	8	61.9	61.9	16.455
A0A0H3NSV8	24.5662	24.8477	24.3022	29.528	29.355	29.5609	FKBP_C;FKBP_N	Peptidyl-prolyl cis-trans isomerase {ECO:0000256|RuleBase:RU003915}	+	5.06819	0	4.90925	OrfSwap unique	10	10	46.7	46.7	28.945
A0A0H3NF25	25.2004	25.4046	25.2523	28.8745	29.2612	29.1161	DUF883		+	5.10974	0	3.79816	OrfSwap unique	7	7	44.6	44.6	12.36
A0A0H3NUM9	24.4841	24.7401	24.4677	29.4549	29.3737	29.2042	DSBA	Thiol:disulfide interchange protein {ECO:0000256|PIRNR:PIRNR001488}	+	5.69805	0	4.78033	OrfSwap unique	5	5	25.1	25.1	22.911
A0A0H3NG20	25.2056	25.2049	26.1781	28.3448	28.4186	28.4297	Phe_tRNA-synt_N;tRNA-synt_2d	Phenylalanine--tRNA ligase alpha subunit {ECO:0000256|HAMAP-Rule:MF_00281}	+	3.03908	0.00174194	2.86815	OrfSwap unique	14	14	38.5	38.5	36.754
A0A0H3NM83	26.0313	24.7489	24.6708	28.3626	28.1992	28.2908	GreA_GreB;GreA_GreB_N	Transcription elongation factor GreA {ECO:0000256|HAMAP-Rule:MF_00105, ECO:0000256|RuleBase:RU000556, ECO:0000256|SAAS:SAAS01033802}	+	2.67419	0.00183051	3.13388	OrfSwap unique	8	8	57.6	57.6	17.656
A0A0H3NH66	24.3823	25.5681	24.8062	28.2356	28.3379	28.0672	SIS		+	3.12149	0.00245455	3.29469	OrfSwap unique	9	9	30.5	30.5	36.275
A0A0H3NWY8	24.8129	24.2013	24.3819	27.7246	27.4345	27.3382	Transposase_31		+	3.83124	0.00263415	3.03376	OrfSwap unique	3	3	10.6	10.6	39.469
A0A0H3NC70	25.2653	24.6206	25.243	27.4892	27.5189	27.1944	SBP_bac_8	Putrescine-binding periplasmic protein {ECO:0000256|PIRNR:PIRNR019574}	+	3.25371	0.00455696	2.35785	OrfSwap unique	3	3	12.1	12.1	39.021
A0A0H3NAS5	25.2665	25.4222	24.2232	27.3577	27.4283	27.2575	GSHPx	Thioredoxin/glutathione peroxidase BtuE {ECO:0000256|HAMAP-Rule:MF_02061}	+	2.47889	0.00530233	2.37718	OrfSwap unique	5	5	27.3	27.3	20.423
A0A0H3NJL5	24.3533	24.4186	25.5102	27.2967	27.3367	26.9127	LolA	Outer-membrane lipoprotein carrier protein {ECO:0000256|HAMAP-Rule:MF_00240, ECO:0000256|SAAS:SAAS00846918}	+	2.4297	0.00542857	2.42131	OrfSwap unique	3	3	27	27	22.612
A0A0H3NE03	25.343	25.5248	25.6053	27.2793	27.0265	27.3546	ZipA_C	Cell division protein ZipA {ECO:0000256|HAMAP-Rule:MF_00509, ECO:0000256|RuleBase:RU003612, ECO:0000256|SAAS:SAAS00309506}	+	3.78753	0.00836364	1.7291	OrfSwap unique	8	8	24.1	24.1	36.334
A0A0H3NEU6	25.3553	24.7999	24.8673	26.9986	26.8371	26.8071	SBP_bac_3		+	3.27318	0.00853608	1.87347	OrfSwap unique	7	7	25.5	25.5	27.022
A0A0H3NAW7	24.6386	24.9372	24.5953	27.7094	27.4717	26.171	Aldose_epim	Putative glucose-6-phosphate 1-epimerase {ECO:0000256|PIRNR:PIRNR016020}	+	2.08965	0.00871579	2.39366	OrfSwap unique	8	8	32	32	32.56
A0A0H3NKM9	25.0394	24.3908	25.3689	26.991	27.0506	26.9852	Fructosamin_kin		+	2.70649	0.00880851	2.07589	OrfSwap unique	4	4	16.4	16.4	32.6
A0A0H3NIV6	25.663	26.3983	24.5004	27.7438	28.0012	27.8798	AsmA		+	1.87159	0.00952	2.35438	OrfSwap unique	7	7	11.4	11.4	74.719
A0A0H3NMF8	26.7153	26.9684	29.0557	29.7577	29.4506	29.5774	CheW		+	1.26613	0	2.01542	Upregulated in OrfSwap	4	4	19.2	19.2	18.049
A0A0H3NHM6	28.5469	27.5633	27.5161	30.047	29.9764	29.4713	CSD		+	2.16304	0	1.95614	Upregulated in OrfSwap	5	5	92.8	92.8	7.4023
A0A0H3NC50	27.8115	27.5382	28.3911	29.4543	29.1744	29.3421	ketoacyl-synt;Ketoacyl-synt_C	3-oxoacyl-[acyl-carrier-protein] synthase 2 {ECO:0000256|PIRNR:PIRNR000447}	+	2.22593	0	1.41002	Upregulated in OrfSwap	9	9	31.5	31.5	42.952
A0A0H3NCY7	30.7232	30.0231	31.0721	32.3475	32.3975	32.284	DUF3461	UPF0325 protein YaeH {ECO:0000256|HAMAP-Rule:MF_01519}	+	2.30173	0	1.73687	Upregulated in OrfSwap	19	19	87.5	87.5	15.094
A0A0H3NE21	29.2556	29.901	29.2351	31.0944	30.7422	30.9484	1-cysPrx_C;AhpC-TSA		+	2.42911	0	1.46445	Upregulated in OrfSwap	13	13	60.4	60.4	20.747
A0A0H3NJ18	28.3419	28.0642	27.8659	29.1779	29.3549	29.284	Band_7;HflK_N	Protein HflK {ECO:0000256|RuleBase:RU364113}	+	2.88272	0	1.1816	Upregulated in OrfSwap	19	19	46.5	46.5	45.629
A0A0H3NF10	30.8769	30.6399	30.364	31.8636	32.0274	31.9489	BON;LysM		+	2.97523	0	1.31971	Upregulated in OrfSwap	17	17	94	94	16.121
A0A0H3NEE4	26.3683	26.8307	26.4211	28.2491	28.7436	28.6547	YbgS		+	3.1679	0	2.00908	Upregulated in OrfSwap	5	5	21.1	21.1	13.33
A0A0H3NGG0	30.1529	30.0201	30.1486	31.4566	31.1316	31.1566	Ribosomal_S16	30S ribosomal protein S16 {ECO:0000256|HAMAP-Rule:MF_00385}	+	3.2644	0	1.1411	Upregulated in OrfSwap	8	8	69.5	69.5	9.2345
A0A0H3NK91	27.7463	28.5556	28.5165	32.1998	32.1434	31.8508	PP-binding	Acyl carrier protein {ECO:0000256|HAMAP-Rule:MF_01217, ECO:0000256|RuleBase:RU003545}	+	3.73518	0	3.7919	Upregulated in OrfSwap	6	6	44.9	44.9	8.6394
A0A0H3NCD1	31.539	31.9071	31.7337	33.2541	33.4612	33.4254	Gp_dh_C;Gp_dh_N	Glyceraldehyde-3-phosphate dehydrogenase {ECO:0000256|RuleBase:RU361160}	+	3.7373	0	1.65362	Upregulated in OrfSwap	32	32	72.2	72.2	35.586
A0A0H3NIT0	29.7515	29.3757	29.4742	31.6182	31.925	31.5568	CsbD		+	3.76288	0	2.16622	Upregulated in OrfSwap	10	10	78.6	78.6	8.4594
A0A0H3NPN3	31.1217	31.0677	31.2535	32.3426	32.4188	32.6086	Ribosomal_L9_C;Ribosomal_L9_N	50S ribosomal protein L9 {ECO:0000256|HAMAP-Rule:MF_00503}	+	3.76832	0	1.30903	Upregulated in OrfSwap	18	18	81.9	81.9	15.784
A0A0H3NF40	28.4045	28.5753	28.6486	29.9265	29.9591	29.8785	RecA	Protein RecA {ECO:0000256|HAMAP-Rule:MF_00268, ECO:0000256|RuleBase:RU000526, ECO:0000256|SAAS:SAAS00013832}	+	4.26537	0	1.37856	Upregulated in OrfSwap	13	13	33.4	33.4	37.944
A0A0H3NER6	27.2281	27.3842	27.2575	28.6301	28.743	28.7964	PBP5_C;Peptidase_S11		+	4.51034	0	1.43325	Upregulated in OrfSwap	11	10	33.2	31.5	43.664
A0A0H3NBQ0	30.5868	30.5254	30.309	31.4155	31.4943	31.8875	Porin_1		+	2.58229	0.00180392	1.12537	Upregulated in OrfSwap	12	10	28.5	24	41.296
A0A0H3NJI9	30.7017	30.7541	30.6564	31.4542	31.9453	32.5101	Porin_1		+	1.8395	0.00184	1.26579	Upregulated in OrfSwap	12	12	34.7	34.7	41.238
A0A0H3NAZ4	31.0164	31.2607	30.9925	32.0745	32.3669	32.1952	Catalase;Catalase-rel	Catalase {ECO:0000256|PIRNR:PIRNR038927, ECO:0000256|RuleBase:RU000498}	+	3.12961	0.002	1.12233	Upregulated in OrfSwap	35	35	38.5	38.5	83.625
A0A0H3NFA9	27.3998	27.4101	27.2386	28.5102	28.1303	28.6346	Fer4_7	NADH-quinone oxidoreductase subunit I {ECO:0000256|HAMAP-Rule:MF_01351}	+	2.57816	0.00392727	1.07551	Upregulated in OrfSwap	6	6	35	35	20.52
A0A0H3NDI1	31.9457	32.0802	31.8739	33.0886	32.863	32.9742	1-cysPrx_C;AhpC-TSA		+	3.46395	0.004	1.00865	Upregulated in OrfSwap	18	18	85	85	22.317
A0A0H3NQ37	29.5465	29.4173	29.2858	30.3373	30.293	30.3327	Metalloenzyme	Phosphopentomutase {ECO:0000256|HAMAP-Rule:MF_00740, ECO:0000256|SAAS:SAAS00847420}	+	3.53176	0.00830303	0.904441	Upregulated in OrfSwap	14	14	34.9	34.9	44.243
A0A0H3NLM4	31.7169	31.9022	32.0796	32.8699	32.8041	32.8256	Enolase_C;Enolase_N	Enolase {ECO:0000256|HAMAP-Rule:MF_00318}	+	3.03011	0.0085625	0.933598	Upregulated in OrfSwap	31	31	53.9	53.9	45.598
A0A0H3NAP8	27.4251	27.4918	27.1906	28.463	28.4791	27.9832	UPF0227	UPF0227 protein YcfP {ECO:0000256|HAMAP-Rule:MF_01047}	+	2.13582	0.00884211	0.939272	Upregulated in OrfSwap	11	11	62.2	62.2	21.077
A0A0H3NEC8	30.8924	30.8775	30.9494	31.6659	31.7066	32.0441	CoA_binding;Ligase_CoA	Succinate--CoA ligase [ADP-forming] subunit alpha {ECO:0000256|HAMAP-Rule:MF_01988}	+	2.74524	0.00920548	0.899145	Upregulated in OrfSwap	15	15	55.7	55.7	29.775
A0A0H3NGC8	30.0888	29.6599	29.5225	30.7001	30.5954	30.8335	GTP_EFTU;IF-2;IF2_assoc;IF2_N	Translation initiation factor IF-2 {ECO:0000256|HAMAP-Rule:MF_00100, ECO:0000256|RuleBase:RU000644, ECO:0000256|SAAS:SAAS00048520}	+	2.17973	0.00933333	0.952604	Upregulated in OrfSwap	39	39	40.2	40.2	97.401
A0A0H3NFS9	26.7922	25.9608	25.6528	26.5278	27.9579	27.7568	DUF326		+	1.07008	0.00946479	1.27892	Upregulated in OrfSwap	5	5	53.7	53.7	12.094
A0A0H3NLC0	32.3121	32.679	32.2518	33.3078	33.4153	33.326	BON		+	2.61189	0.00973913	0.935385	Upregulated in OrfSwap	23	23	80	80	21.449
A0A0H3NDG3	28.6884	28.7489	28.5633	24.1678	23.9782	25.7234	Topo_Zn_Ribbon;Topoisom_bac;Toprim;zf-C4_Topoisom	DNA topoisomerase 1 {ECO:0000256|HAMAP-Rule:MF_00952}	+	2.72284	0	-4.04371	WT unique	21	21	29.9	29.9	97.302
A0A0H3NIA1	29.6019	28.155	29.2111	23.7973	24.9327	25.0807	GST_C;GST_N		+	2.75028	0	-4.38581	WT unique	7	7	42.5	42.5	24.249
A0A0H3NQU8	29.0522	29.275	29.3292	23.7036	25.7339	24.6615	LuxS	S-ribosylhomocysteine lyase {ECO:0000256|HAMAP-Rule:MF_00091, ECO:0000256|SAAS:SAAS00962992}	+	2.79951	0	-4.51912	WT unique	12	12	51.5	51.5	19.308
A0A0H3NC84	28.9834	28.8614	28.8789	24.7212	23.7339	25.5601	DUF1480		+	2.87937	0	-4.23615	WT unique	2	2	40.5	40.5	8.8179
A0A0H3NGD6	29.358	29.2159	29.0969	25.8424	26.1382	24.759	Ribosomal_S30AE		+	2.98906	0	-3.64373	WT unique	7	7	57.1	57.1	12.652
A0A0H3NCM2	29.3458	28.7468	28.8794	25.7071	25.144	24.286	YebF	Protein YebF {ECO:0000256|HAMAP-Rule:MF_01435}	+	3.02499	0	-3.94495	WT unique	4	4	30.8	30.8	12.807
A0A0H3NUL5	28.7276	28.6842	28.7611	25.5831	24.6112	24.0706	Thiolase_C;Thiolase_N	3-ketoacyl-CoA thiolase {ECO:0000256|HAMAP-Rule:MF_01620}	+	3.06609	0	-3.96928	WT unique	10	10	24	24	41.004
A0A0H3NE87	29.2233	28.8877	29.059	25.8753	25.633	24.6033	DHDPS	4-hydroxy-tetrahydrodipicolinate synthase {ECO:0000256|HAMAP-Rule:MF_00418}	+	3.10565	0	-3.68612	WT unique	11	11	50.7	50.7	31.294
A0A0H3NIJ8	28.3055	27.5692	28.1214	23.8103	24.296	24.8487	GyrI-like	DNA gyrase inhibitor {ECO:0000256|HAMAP-Rule:MF_01896}	+	3.22903	0	-3.68038	WT unique	6	6	33.5	33.5	18.062
A0A0H3N866	28.7187	28.8576	28.5595	25.0252	24.8678	23.9194	F420_oxidored;P5CR_dimer	Pyrroline-5-carboxylate reductase {ECO:0000256|HAMAP-Rule:MF_01925, ECO:0000256|RuleBase:RU003903}	+	3.49222	0	-4.10782	WT unique	9	9	28.3	28.3	28.061
A0A0H3NVG2	28.6116	28.2947	28.6507	24.9511	24.0273	24.9687	SSB	Single-stranded DNA-binding protein {ECO:0000256|HAMAP-Rule:MF_00984, ECO:0000256|RuleBase:RU000524}	+	3.51576	0	-3.86999	WT unique	7	7	28.4	28.4	19.074
A0A0H3NV13	28.3698	28.3983	28.1877	24.6317	25.4968	25.175	RraA-like	Regulator of ribonuclease activity A {ECO:0000256|HAMAP-Rule:MF_00471, ECO:0000256|SAAS:SAAS00850171}	+	3.60455	0	-3.21742	WT unique	7	7	42.2	42.2	17.374
A0A0H3N9A8	28.3787	28.2061	28.2145	24.8662	25.5054	24.8415	Fe-S_biosyn	Iron-sulfur cluster insertion protein ErpA {ECO:0000256|HAMAP-Rule:MF_01380}	+	3.84972	0	-3.19538	WT unique	4	4	36.8	36.8	12.099
A0A0H3NJY4	28.5546	27.9497	28.3016	24.6025	24.6516	25.1013	CoA_binding_2		+	3.9075	0	-3.4835	WT unique	5	5	59.4	59.4	14.908
A0A0H3NNJ9	28.3533	28.0967	28.0895	24.9876	24.6338	24.2107	Esterase	S-formylglutathione hydrolase {ECO:0000256|RuleBase:RU363068}	+	3.91879	0	-3.56914	WT unique	6	6	16.8	16.8	31.972
A0A0H3NGQ8	30.3574	30.8635	30.7354	25.6563	25.6792	24.6995	Ribosomal_S8	30S ribosomal protein S8 {ECO:0000256|HAMAP-Rule:MF_01302}	+	3.92466	0	-5.3071	WT unique	10	10	65.4	65.4	14.126
A0A0H3NP42	27.7515	27.821	27.7342	24.8067	24.609	24.1086	2-Hacid_dh;2-Hacid_dh_C;DUF3410	Erythronate-4-phosphate dehydrogenase {ECO:0000256|HAMAP-Rule:MF_01825, ECO:0000256|SAAS:SAAS01082383}	+	4.00288	0	-3.26083	WT unique	12	12	36	36	41.298
A0A0H3NFA7	28.7392	28.7823	28.4217	25.2814	24.5944	25.0508	RMF	Ribosome modulation factor {ECO:0000256|HAMAP-Rule:MF_00919}	+	4.03355	0	-3.67218	WT unique	5	5	72.7	72.7	6.5715
A0A0H3NF82	29.3335	29.2609	28.8951	25.5643	24.8829	25.2882	T3SS_needle_F		+	4.0845	0	-3.91802	WT unique	6	6	76.2	76.2	8.8568
A0A0H3NBY0	30.6015	30.544	30.4386	25.4402	24.576	25.617	KGG		+	4.08698	0	-5.31693	WT unique	7	4	80	40	5.744
A0A0H3N894	28.706	28.594	28.3689	24.9273	24.2324	24.8206	ACCA	Acetyl-coenzyme A carboxylase carboxyl transferase subunit alpha {ECO:0000256|HAMAP-Rule:MF_00823, ECO:0000256|SAAS:SAAS00403330}	+	4.0911	0	-3.8962	WT unique	11	11	33.5	33.5	35.343
A0A0H3N7F3	28.9772	28.8858	29.0756	25.9895	26.1626	25.6027	CPSase_L_D2;CPSase_L_D3;MGS	Carbamoyl-phosphate synthase large chain {ECO:0000256|HAMAP-Rule:MF_01210}	+	4.20908	0	-3.06122	WT unique	27	27	30	30	118.14
A0A0H3ND10	28.026	28.0589	27.9616	25.0731	24.8611	25.3712	Acetyltransf_3		+	4.37503	0	-2.91371	WT unique	4	4	31.7	31.7	22.052
A0A0H3NHP0	28.5757	28.605	28.4982	24.9141	24.6981	25.3174	DNA_gyraseB;DNA_gyraseB_C;HATPase_c;Toprim	DNA gyrase subunit B {ECO:0000256|HAMAP-Rule:MF_01898}	+	4.38502	0	-3.58313	WT unique	19	19	18.5	18.5	89.895
A0A0H3NF89	27.8378	28.1916	28.2758	25.0186	25.2627	25.0742	Trans_reg_C		+	4.38728	0	-2.98325	WT unique	15	15	27.5	27.5	63.04
A0A0H3NE99	28.5288	28.3718	28.2848	23.9503	24.5388	24.2508	CBS;IMPDH	Inosine-5'-monophosphate dehydrogenase {ECO:0000256|HAMAP-Rule:MF_01964, ECO:0000256|RuleBase:RU003928}	+	4.63693	0	-4.14847	WT unique	6	6	16.8	16.8	51.948
A0A0H3NK15	28.1404	27.9784	28.0586	24.8839	24.6116	24.3896	SSF		+	4.65997	0	-3.43078	WT unique	5	5	12.4	12.4	54.317
A0A0H3NAA4	29.0752	29.0026	28.8242	25.1261	24.8356	24.5857	PTS_EIIB;PTS_EIIC		+	4.73321	0	-4.11821	WT unique	12	12	17.8	17.8	50.497
A0A0H3NHZ9	28.2363	28.1298	28.2169	24.7374	24.8031	25.0236	5_3_exonuc;5_3_exonuc_N;DNA_pol_A;DNA_pol_A_exo1	DNA polymerase I {ECO:0000256|RuleBase:RU004460}	+	5.45381	0	-3.3396	WT unique	11	11	14.7	14.7	103.13
A0A0H3NKD9	28.874	28.8394	28.8375	25.0415	25.2096	25.2921	GcpE	4-hydroxy-3-methylbut-2-en-1-yl diphosphate synthase (flavodoxin) {ECO:0000256|HAMAP-Rule:MF_00159}	+	5.98834	0	-3.66919	WT unique	10	10	30.6	30.6	40.553
A0A0H3NIF8	27.8286	27.4577	28.0793	24.9015	24.4912	25.5211	YscW		+	2.89026	0.00163636	-2.81724	WT unique	5	5	64	64	19.477
A0A0H3NEE2	28.0983	28.0177	28.012	24.4238	25.4347	25.6358	PdxJ	Pyridoxine 5'-phosphate synthase {ECO:0000256|HAMAP-Rule:MF_00279, ECO:0000256|SAAS:SAAS00958133}	+	2.80505	0.00166154	-2.87788	WT unique	6	6	31.7	31.7	26.343
A0A0H3NMF2	28.4841	28.5426	28.8528	25.4479	26.306	26.057	CheZ	Protein phosphatase CheZ {ECO:0000256|PIRNR:PIRNR002884}	+	3.18639	0.0016875	-2.6895	WT unique	5	5	30.8	30.8	23.92
A0A0H3NKF9	28.5283	28.6327	28.4137	24.8514	26.2431	25.5099	Aminotran_5	Cysteine desulfurase IscS {ECO:0000256|HAMAP-Rule:MF_00331, ECO:0000256|SAAS:SAAS01084503}	+	2.73854	0.00171429	-2.99008	WT unique	10	10	28.7	28.7	45.078
A0A0H3NEL3	28.0153	28.1529	27.8157	25.0612	25.6774	25.4243	DUF496	UPF0265 protein YeeX {ECO:0000256|HAMAP-Rule:MF_00683}	+	3.66641	0.00177049	-2.60697	WT unique	5	5	45	45	13.073
A0A0H3NJP0	27.8652	27.9186	27.7703	24.9528	24.6525	25.6034	Oxidored_q4	NADH-quinone oxidoreductase subunit A {ECO:0000256|HAMAP-Rule:MF_01394}	+	3.21549	0.0018	-2.78179	WT unique	3	3	20.4	20.4	16.493
A0A0H3NMS7	27.9204	28.1168	28.1086	24.1996	25.4548	25.2623	PfkB		+	2.83176	0.00186207	-3.07638	WT unique	7	7	23.3	23.3	34.089
A0A0H3NDH4	27.2824	27.7954	27.7062	25.0347	24.7559	25.0799	FAD_binding_4;Lact-deh-memb	Quinone-dependent D-lactate dehydrogenase {ECO:0000256|HAMAP-Rule:MF_02092}	+	3.82589	0.00189474	-2.63784	WT unique	11	11	21.9	21.9	65.05
A0A0H3NEM7	29.5823	27.6187	28.1154	25.0247	24.5587	25.0029	OMP_b-brl		+	2.37775	0.00192857	-3.57671	WT unique	5	5	31.6	31.6	18.494
E1WA38	28.2192	28.2349	28.2159	24.8905	24.4284	25.8341	CsiD	Protein CsiD	+	2.80837	0.00196364	-3.17234	WT unique	15	15	44.9	44.9	37.233
A0A0H3NBV8	27.5574	27.6786	27.4421	24.4987	24.0018	25.1294	ADH_N;ADH_zinc_N	S-(hydroxymethyl)glutathione dehydrogenase {ECO:0000256|RuleBase:RU362016}	+	3.08261	0.002	-3.01604	WT unique	8	8	25.3	25.3	39.255
A0A0H3NIE9	28.1517	28.4912	27.8466	25.0388	24.0571	25.4402	Ferritin	Bacterioferritin {ECO:0000256|PIRNR:PIRNR002560, ECO:0000256|RuleBase:RU000623}	+	2.74011	0.00203774	-3.31781	WT unique	5	5	38	38	18.355
A0A0H3NCT3	28.7151	28.4911	28.7421	24.105	24.1709	26.1074			+	2.36452	0.00207692	-3.85497	WT unique	15	15	37.4	37.4	45.414
A0A0H3NDN6	28.6483	28.4957	28.3476	24.3859	24.7148	25.9737	GnsAB_toxin		+	2.67382	0.00211765	-3.47237	WT unique	7	7	87.7	87.7	6.4824
A0A0H3NHB7	28.5665	28.3951	28.6813	26.0194	25.0436	24.6852	tRNA-synt_2e	Glycine--tRNA ligase alpha subunit {ECO:0000256|HAMAP-Rule:MF_00254}	+	2.89842	0.00216	-3.29824	WT unique	8	8	35.3	35.3	34.746
A0A0H3NF08	28.7756	28.6228	28.4086	25.7285	24.0574	25.3258	Pentapeptide		+	2.64216	0.00220408	-3.56516	WT unique	6	6	19.1	19.1	37.274
A0A0H3N8M9	27.8033	27.7418	27.6006	24.7167	24.7796	25.2736		2-methylisocitrate lyase {ECO:0000256|HAMAP-Rule:MF_01939}	+	3.9401	0.00225	-2.7919	WT unique	8	8	30.2	30.2	31.999
A0A0H3NK16	28.2763	28.4899	28.302	24.2363	24.8478	25.7316	Response_reg;Trans_reg_C		+	2.83224	0.00229787	-3.41751	WT unique	6	6	24.6	24.6	26.274
A0A0H3NEV4	28.0449	28.0206	27.8034	24.3547	24.6691	25.4018	ParA	Iron-sulfur cluster carrier protein {ECO:0000256|HAMAP-Rule:MF_02040}	+	3.22496	0.00234783	-3.14779	WT unique	5	5	14.9	14.9	39.93
A0A0H3NHY1	28.0233	27.8087	27.981	24.9447	24.3699	25.3016	MttA_Hcf106	Sec-independent protein translocase protein TatA {ECO:0000256|HAMAP-Rule:MF_00236}	+	3.40779	0.0024	-3.06558	WT unique	3	3	40.5	40.5	8.9441
A0A0H3NH18	27.6486	27.9082	27.7491	25.184	25.0045	25.0861	NTP_transferase	Glucose-1-phosphate adenylyltransferase {ECO:0000256|HAMAP-Rule:MF_00624}	+	5.08647	0.00251163	-2.67707	WT unique	10	10	26.7	26.7	48.461
A0A0H3NXF0	27.0453	27.1707	27.0913	24.39	24.0192	24.4176	AAA_31		+	4.53077	0.00257143	-2.82689	WT unique	7	7	17.7	17.7	44.5
A0A0H3NJW2	27.7927	27.6008	27.4754	25.0249	25.4541	25.35			+	3.91326	0.00331429	-2.34663	WT unique	7	7	31.2	31.2	22.722
A0A0H3NLU6	27.6788	27.998	27.8323	25.7191	25.0009	24.8476	PCRF;RF-1	Peptide chain release factor 2 {ECO:0000256|HAMAP-Rule:MF_00094, ECO:0000256|SAAS:SAAS00385830}	+	3.1323	0.00336232	-2.64713	WT unique	4	4	12.8	12.8	40.129
A0A0H3NC52	27.1407	27.5607	27.3897	25.033	25.0758	24.6399	adh_short		+	3.72735	0.00341176	-2.44749	WT unique	11	11	44.3	44.3	28.073
A0A0H3NFF4	27.9475	27.8398	27.8899	25.7076	25.377	24.8891	Carboxyl_trans	Acetyl-coenzyme A carboxylase carboxyl transferase subunit beta {ECO:0000256|HAMAP-Rule:MF_01395}	+	3.36595	0.00346269	-2.56786	WT unique	11	11	30.3	30.3	33.215
A0A0H3N7S7	27.3886	27.2631	26.843	25.1768	24.2187	25.046	DUF903		+	2.62825	0.00433735	-2.3511	WT unique	2	2	47.4	47.4	8.2171
A0A0H3NJ06	27.1276	26.7796	26.978	24.9425	25.0646	24.9363	Amidohydro_1		+	4.26617	0.00439024	-1.98059	WT unique	9	9	24	24	41.11
A0A0H3NFV9	28.1103	27.8001	28.067	24.8644	24.5463	26.245	Ham1p_like	dITP/XTP pyrophosphatase {ECO:0000256|HAMAP-Rule:MF_01405}	+	2.19515	0.00444444	-2.77389	WT unique	7	7	42.1	42.1	21.033
A0A0H3NFW7	27.3607	27.3418	27.3665	25.1336	24.0358	25.281	AIRS;AIRS_C	Selenide, water dikinase {ECO:0000256|HAMAP-Rule:MF_00625}	+	2.53023	0.0045	-2.53955	WT unique	6	6	20.5	20.5	36.437
A0A0H3NM92	27.4465	26.681	27.3945	23.5621	25.1878	23.7653	ABC_tran;BCA_ABC_TP_C		+	2.21157	0.00461538	-3.00226	WT unique	6	6	32	32	26.796
A0A0H3NPK1	28.5238	28.6371	28.7289	26.7585	24.7101	24.8773	SAICAR_synt	Phosphoribosylaminoimidazole-succinocarboxamide synthase {ECO:0000256|HAMAP-Rule:MF_00137, ECO:0000256|SAAS:SAAS00709724}	+	2.07091	0.00467532	-3.18128	WT unique	8	8	40.5	40.5	26.908
A0A0H3NH59	29.95	29.663	30.6645	28.1231	24.2934	25.0869	Usp	Universal stress protein {ECO:0000256|PIRNR:PIRNR006276}	+	1.61774	0.00473684	-4.25804	WT unique	4	4	32.6	32.6	16.08
A0A0H3NF33	28.3266	28.2222	28.4165	25.5974	25.7336	26.3525	OpuAC		+	3.27601	0.0048	-2.42728	WT unique	5	5	22.1	22.1	36.153
A0A0H3NMA2	28.0305	27.3128	26.9765	24.8722	24.2002	25.0001	DHDPS	N-acetylneuraminate lyase {ECO:0000256|HAMAP-Rule:MF_01237}	+	2.63866	0.00486486	-2.74907	WT unique	9	9	25.3	25.3	32.483
A0A0H3NHD1	28.4447	28.3724	28.5579	24.6204	25.3611	26.4047	NTP_transferase	UTP--glucose-1-phosphate uridylyltransferase {ECO:0000256|RuleBase:RU361259}	+	2.34557	0.00493151	-2.99627	WT unique	8	8	28.1	28.1	32.906
A0A0H3NHQ9	28.6889	28.2751	28.4719	25.4666	25.0056	26.4073	SIS	Glutamine--fructose-6-phosphate aminotransferase [isomerizing] {ECO:0000256|HAMAP-Rule:MF_00164, ECO:0000256|SAAS:SAAS00887593}	+	2.57392	0.005	-2.85216	WT unique	18	18	36	36	66.877
A0A0H3NXX3	28.4199	28.5144	28.6493	25.9601	24.7315	26.1741	Pterin_bind	Dihydropteroate synthase {ECO:0000256|RuleBase:RU361205}	+	2.51304	0.00507042	-2.90595	WT unique	10	10	46.1	46.1	28.469
A0A0H3NFD4	28.1221	27.8415	27.8771	24.4831	26.1489	25.4712	NUDIX		+	2.19969	0.00536471	-2.57916	WT unique	5	5	26.1	26.1	20.906
A0A0H3NFY4	27.7238	27.55	27.8754	25.3731	25.7989	25.9303	UxaC	Uronate isomerase {ECO:0000256|HAMAP-Rule:MF_00675, ECO:0000256|SAAS:SAAS00387330}	+	3.32641	0.00651685	-2.01564	WT unique	8	8	19.1	19.1	53.609
A0A0H3NA56	27.2624	27.2044	27.1894	25.5529	24.6316	25.0441	HMA		+	2.88093	0.00659091	-2.14256	WT unique	3	3	4.8	4.8	87.909
A0A0H3NP68	27.4177	27.2361	27.986	24.8642	24.1721	25.8293	DUF406		+	2.08834	0.00666667	-2.59142	WT unique	2	2	21.3	21.3	10.287
A0A0H3NHK3	27.6659	27.6868	27.6859	25.1752	24.3323	26.0989	Acetyltransf_11;Hexapep	Acyl-[acyl-carrier-protein]--UDP-N-acetylglucosamine O-acyltransferase {ECO:0000256|HAMAP-Rule:MF_00387, ECO:0000256|SAAS:SAAS00720086}	+	2.08071	0.00773626	-2.47742	WT unique	7	7	42.4	42.4	28.089
A0A0H3NBZ4	26.9379	27.0027	27.1399	24.308	25.3498	24.948	ACT;Formyl_trans_N	Formyltetrahydrofolate deformylase {ECO:0000256|HAMAP-Rule:MF_01927}	+	2.65475	0.00782222	-2.15819	WT unique	6	6	31.4	31.4	31.829
A0A0H3NW85	28.0508	28.1018	27.9655	26.683	24.4023	25.2755	ADH_N;ADH_zinc_N		+	1.75044	0.00844898	-2.58578	WT unique	6	6	15.3	15.3	36.369
A0A0H3NIR2	27.2161	27.0739	26.9158	24.063	25.4908	24.8361	Alpha-amylase;Alpha-amylase_C;CBM_48	1,4-alpha-glucan branching enzyme GlgB {ECO:0000256|HAMAP-Rule:MF_00685}	+	2.2413	0.008625	-2.27197	WT unique	8	8	13.2	13.2	84.274
A0A0H3NFW8	27.2732	27.2466	26.9594	25.1129	23.7361	25.3218	Iron_traffic	Probable Fe(2+)-trafficking protein {ECO:0000256|HAMAP-Rule:MF_00686, ECO:0000256|SAAS:SAAS00944244}	+	2.06332	0.00890323	-2.43612	WT unique	8	8	60.4	60.4	10.899
A0A0H3NQ36	27.8297	28.0537	27.914	25.4824	26.366	24.7049	YfiO	Outer membrane protein assembly factor BamD {ECO:0000256|HAMAP-Rule:MF_00922}	+	2.12122	0.009	-2.41469	WT unique	11	11	51.4	51.4	27.826
A0A0H3NF42	30.0099	30.1892	29.9482	31.1324	30.6373	31.1868	CsrA	Translational regulator CsrA {ECO:0000256|HAMAP-Rule:MF_00167}		2.11018	0.0102051	0.936394		5	5	60.7	60.7	6.8558
A0A0H3NH34	29.4942	29.2628	29.4929	30.2239	30.3227	30.2263	SBP_bac_8			3.26156	0.0123855	0.840986		21	21	54.2	54.2	47.482
A0A0H3NGS2	29.4645	30.1701	30.0329	30.5837	30.8961	31.0258	Histone_HNS	DNA-binding protein {ECO:0000256|PIRNR:PIRNR002096}		1.6977	0.0128736	0.946023		11	10	64.7	64.7	15.488
A0A0H3NBY9	31.9832	31.5969	31.9028	32.1941	32.8316	33.473	Histone_HNS	DNA-binding protein H-NS		1.21891	0.0143656	1.00527		15	14	78.1	78.1	15.542
A0A0H3NI16	27.6488	28.3233	27.9427	29.4012	28.6973	28.678	EFG_C;GTP_EFTU;GTP_EFTU_D2			1.44082	0.0146813	0.953917		17	17	25.4	25.4	67.376
A0A0H3NM23	27.9091	28.2594	27.9195	28.7835	28.8104	29.0007	DAO	D-amino acid dehydrogenase {ECO:0000256|HAMAP-Rule:MF_01202}		2.47396	0.0150112	0.83548		12	12	31.7	31.7	47.882
A0A0H3NS22	26.7961	26.9383	27.664	27.9264	27.9802	28.2151	BMFP			1.48592	0.0167158	0.907743		6	6	34.3	34.3	11.553
A0A0H3NNT6	29.8448	29.6204	29.9592	30.8839	30.6119	30.4071	Peripla_BP_4			2.08002	0.0178333	0.826202		16	16	67.4	67.4	36.76
A0A0H3NDI2	30.6845	30.0856	30.1439	30.8764	31.2152	31.3879	DUF892			1.61278	0.0202828	0.855136		13	13	60.7	60.7	18.972
A0A0H3NH98	27.917	28.2032	27.9584	28.9134	29.0741	28.4617	FtsZ_C;Tubulin	Cell division protein FtsZ {ECO:0000256|HAMAP-Rule:MF_00909, ECO:0000256|RuleBase:RU000631}		1.74682	0.0209524	0.790217		11	11	33.9	33.9	40.323
A0A0H3NB60	28.4676	28.4943	28.4257	29.2163	29.0839	29.1553	DUF1471			4.04646	0.0213592	0.689333		15	15	45.2	45.2	33.915
A0A0H3NFV7	28.7218	28.442	28.4799	29.2774	29.4329	29.0932	Lipoprotein_18	Outer membrane protein assembly factor BamC {ECO:0000256|HAMAP-Rule:MF_00924}		2.26498	0.0221053	0.719983		8	8	31.4	31.4	36.937
A0A0H3NN91	27.0707	27.6736	27.3509	28.0936	28.2559	28.0508	NTP_transferase			1.84655	0.0223551	0.768351		11	11	38.2	38.2	37.907
A0A0H3NGN2	27.9625	26.6687	27.5368	28.2007	28.3494	28.2112	Pep_deformylase	Peptide deformylase {ECO:0000256|HAMAP-Rule:MF_00163, ECO:0000256|SAAS:SAAS01077920}		1.0587	0.0224407	0.864455		9	9	49.1	49.1	19.282
A0A0H3NTD0	28.6127	28.57	28.485	29.3688	29.292	29.0954	Peptidase_M3			2.82944	0.0225	0.696178		22	22	38.4	38.4	76.943
A0A0H3N8E3	28.3902	27.9809	28.3204	28.9499	28.9351	28.9732	Rotamase_2	Peptidylprolyl isomerase {ECO:0000256|SAAS:SAAS00523066}		2.32732	0.0229091	0.722228		20	20	36.8	36.8	68.128
A0A0H3NUC4	28.8547	28.9954	29.5849	29.5726	30.0769	30.1247	Thioredoxin	Thioredoxin {ECO:0000256|PIRNR:PIRNR000077}		1.28305	0.0252033	0.779715		9	9	63.3	63.3	11.806
A0A0H3NDK9	28.0596	28.4086	28.3848	28.6439	29.0731	29.2789	Channel_Tsx			1.5124	0.0286875	0.714342		4	4	19.5	19.5	32.778
A0A0H3NMI2	30.2628	30.3485	30.4073	31.1242	31.088	30.7783	cNMP_binding;HTH_Crp_2			2.30009	0.0289134	0.657284		22	22	79	79	23.656
A0A0H3NFB3	29.9354	29.5813	29.6782	30.5846	30.468	30.1431	Complex1_30kDa;Complex1_49kDa	NADH-quinone oxidoreductase subunit C/D {ECO:0000256|HAMAP-Rule:MF_01359, ECO:0000256|SAAS:SAAS00014838}		1.77167	0.0304593	0.666951		30	30	51.3	51.3	68.86
A0A0H3NA94	26.5176	26.7955	26.1965	27.0459	27.2109	27.1412	ACP_syn_III;ACP_syn_III_C	3-oxoacyl-[acyl-carrier-protein] synthase 3 {ECO:0000256|HAMAP-Rule:MF_01815}		1.60631	0.0413913	0.629473		3	3	13.9	13.9	33.523
A0A0H3NI68	28.6664	24.6578	25.5952	29.473	29.7836	29.3405	Sod_Fe_C;Sod_Fe_N	Superoxide dismutase {ECO:0000256|RuleBase:RU000414}		1.24389	0.0140784	3.22589		8	8	33	33	23.079
A0A0H3NE23	25.0808	24.3939	24.9659	26.398	26.5024	26.5457	TPP_enzyme_C;TPP_enzyme_M;TPP_enzyme_N			2.81357	0.0149752	1.66846		8	8	15.8	15.8	59.891
A0A0H3NH15	24.4488	25.0024	25.71	26.774	26.9574	27.1092	Phosphorylase	Alpha-1,4 glucan phosphorylase {ECO:0000256|RuleBase:RU000587}		2.12957	0.0151	1.89312		10	10	16.1	16.1	93.342
E1WAC6	26.0947	24.7987	24.608	27.8065	27.3001	26.8465	SipA	Cell invasion protein sipA		1.77768	0.0161786	2.15055		13	13	25.5	25.5	73.941
A0A0H3NC58	24.9387	25.3528	24.8056	26.5451	26.8231	26.9133	LpoB	Penicillin-binding protein activator LpoB {ECO:0000256|HAMAP-Rule:MF_01889}		3.01793	0.0162308	1.72811		2	2	13.7	13.7	22.523
A0A0H3N9R4	25.3701	24.8993	24.8896	26.8754	26.6554	26.6078				3.12651	0.0163243	1.65988		4	4	23.3	23.3	27.548
A0A0H3NAD6	27.2166	24.0845	25.5199	27.8976	27.9859	28.7402	FabA	3-hydroxydecanoyl-[acyl-carrier-protein] dehydratase {ECO:0000256|HAMAP-Rule:MF_00405}		1.29172	0.01728	2.60088		4	4	22.1	22.1	19.047
A0A0H3NHS0	23.3792	23.8045	25.5359	26.4629	26.4102	26.4053	CopC			1.5293	0.017313	2.18625		3	3	20.6	20.6	13.566
A0A0H3NE42	25.2446	25.0955	24.6685	26.764	26.476	26.5891	FliL	Flagellar protein FliL {ECO:0000256|RuleBase:RU364125}		2.95378	0.0174194	1.60678		5	5	27.7	27.7	17.102
A0A0H3N9E1	25.1575	26.1632	24.6592	27.2943	27.22	27.3304	YkuD			1.93481	0.017561	1.95494		8	7	38.9	33.7	33.292
A0A0H3NC08	25.1815	24.6531	24.0908	25.8722	26.8584	26.8918	SBP_bac_5			1.84017	0.017985	1.89897		6	6	13.4	13.4	59.876
A0A0H3NN98	26.3555	26.1995	24.5085	27.6535	27.6763	27.8611	Hexapep;NTP_transf_3	Bifunctional protein GlmU {ECO:0000256|HAMAP-Rule:MF_01631}		1.57721	0.0207591	2.04248		10	10	25.4	25.4	49.198
A0A0H3NVY8	24.1393	23.4942	25.1563	25.8923	25.9946	25.9386	OapA;OapA_N			1.58936	0.0327226	1.67859		3	3	13.3	13.3	23.156
A0A0H3NN75	25.3105	25.4693	24.8091	26.715	26.5074	26.3481	PGM_PMM_I;PGM_PMM_II;PGM_PMM_III;PGM_PMM_IV			2.38008	0.0375949	1.32722		6	6	17.6	17.6	52.086
A0A0H3NS54	25.1382	25.6078	27.025	27.4402	27.693	27.7132	GST_N_2			1.37627	0.037725	1.69182		8	8	32.9	32.9	37.381
A0A0H3NN94	24.9726	25.1901	25.7983	26.5901	26.6338	26.7939	PBP_like_2	Phosphate-binding protein PstS {ECO:0000256|PIRNR:PIRNR002756}		2.21801	0.0379623	1.35227		5	5	19.4	19.4	36.816
A0A0H3NIZ4	25.4523	25.8803	25.4605	26.6878	26.8281	26.8246	DUF615	UPF0307 protein YjgA {ECO:0000256|HAMAP-Rule:MF_00765}		2.86842	0.0483023	1.18244		4	4	24	24	21.392
A0A0H3N9R9	24.7859	25.9196	24.6157	26.2652	26.7372	26.7787	Pectinesterase			1.55218	0.0485207	1.48664		5	5	16.4	16.4	45.907
A0A0H3NCJ4	29.9639	30.0466	30.0721	29.1143	29.1491	29.2203	Anticodon_1;tRNA-synt_1;zf-FPG_IleRS	Isoleucine--tRNA ligase {ECO:0000256|HAMAP-Rule:MF_02002}		4.3612	0.0100299	-0.866315		29	29	31.2	31.2	105.7
A0A0H3NHC6	28.8402	28.9023	29.1544	28.0509	28.2174	28.0219	FMN_dh	L-lactate dehydrogenase {ECO:0000256|HAMAP-Rule:MF_01559, ECO:0000256|SAAS:SAAS00848080}		2.80183	0.011358	-0.868907		16	16	41.2	41.2	42.714
A0A0H3NAM6	30.4473	30.0813	29.976	29.2138	29.527	28.8374	PNPase_C;RNase_E_G;S1	Ribonuclease E {ECO:0000256|HAMAP-Rule:MF_00970}		1.78436	0.0115	-0.975446		25	25	33.9	33.9	119.4
A0A0H3NBV6	28.4468	28.4108	28.3044	26.4044	27.7461	27.6306	Sua5_yciO_yrdC			1.22721	0.0116456	-1.12704		7	7	29.6	29.6	23.106
A0A0H3NE47	30.1221	30.2894	30.2741	29.4222	29.5458	28.9395	Transket_pyr;Transketolase_C;Transketolase_N	Transketolase {ECO:0000256|RuleBase:RU004996}		2.06613	0.0125366	-0.926064		24	24	41.3	41.3	73.031
A0A0H3NS38	29.0402	28.8453	28.9376	28.2048	28.1796	27.8602	MCPsignal;PAS_3			2.63824	0.0130233	-0.859485		17	16	31.2	31.2	55.063
A0A0H3NSV2	31.9471	32.2101	32.1927	31.1305	31.3374	31.335	Ribosom_S12_S23	30S ribosomal protein S12 {ECO:0000256|HAMAP-Rule:MF_00403, ECO:0000256|RuleBase:RU003623}		2.83173	0.0131765	-0.84896		8	8	37.9	37.9	13.737
A0A0H3NGE3	31.4149	31.3505	31.3448	30.1223	30.2433	30.8881	Ribosomal_L27	50S ribosomal protein L27 {ECO:0000256|HAMAP-Rule:MF_00539}		1.78813	0.0133333	-0.952189		13	13	67.1	67.1	9.1244
A0A0H3NSU0	33.7902	33.7869	33.6767	33.0943	32.9148	32.9005	Ribosomal_L2;Ribosomal_L2_C	50S ribosomal protein L2 {ECO:0000256|HAMAP-Rule:MF_01320}		3.37248	0.0145217	-0.781446		33	33	79.5	79.5	29.82
A0A0H3N9M7	33.3327	33.4343	33.4866	32.6222	32.6402	32.6812	Citrate_synt	Citrate synthase {ECO:0000256|PIRNR:PIRNR001369, ECO:0000256|RuleBase:RU003370}		4.03841	0.0148444	-0.770036		27	27	49.4	49.4	48.076
A0A0H3NC63	30.1069	31.0358	30.7483	27.4951	29.5641	30.5403	KGG			0.694134	0.0151818	-1.4305		8	5	73.3	36.7	6.2245
A0A0H3NIF1	30.8474	31.0665	30.8207	29.9902	30.1101	30.2623	AAA;Lon_C;LON_substr_bdg	Lon protease {ECO:0000256|HAMAP-Rule:MF_01973, ECO:0000256|PIRNR:PIRNR001174}		2.69174	0.0168936	-0.79068		36	36	48.3	48.3	87.41
A0A0H3NC01	27.2799	27.4477	27.3335	26.4947	26.5537	26.73	Molybdopterin;Molydop_binding;Nitr_red_alph_N			3.03974	0.0174694	-0.760849		10	7	10.9	7.6	140.69
A0A0H3NGY1	30.4591	30.3306	30.1941	29.5685	29.5291	29.6142	Response_reg;Trans_reg_C			3.15064	0.0176495	-0.757359		15	15	60.3	60.3	27.353
A0A0H3NIT2	27.1741	27.125	26.8546	26.3436	26.3613	26.1563	ADH_N;ADH_zinc_N			2.51917	0.02104	-0.764172		8	8	36.1	36.1	35.151
A0A0H3N9C9	31.8062	31.1753	31.0093	30.6788	30.3395	30.4846	Usp			1.46881	0.0211538	-0.829299		11	11	80.3	80.3	15.901
A0A0H3NHI7	30.1975	29.94	30.2231	29.5654	29.2809	29.2602	Hexapep;Hexapep_2;THDPS_N_2	2,3,4,5-tetrahydropyridine-2,6-dicarboxylate N-succinyltransferase {ECO:0000256|HAMAP-Rule:MF_00811}		2.30766	0.0215686	-0.75141		21	21	51.8	51.8	29.852
A0A0H3NNZ6	29.769	29.6837	29.9417	29.1901	29.1186	28.787	YfbU	UPF0304 protein YfbU {ECO:0000256|HAMAP-Rule:MF_00762}		2.20535	0.0217822	-0.766254		11	11	60.4	60.4	19.524
A0A0H3NB09	30.1385	30.1204	30.0623	29.3994	29.3089	29.5587	HGTP_anticodon;TGS;tRNA_SAD;tRNA-synt_2b	Threonine--tRNA ligase {ECO:0000256|HAMAP-Rule:MF_00184}		3.06313	0.021913	-0.684697		20	20	37.9	37.9	73.977
A0A0H3N9N5	31.5173	31.5677	31.6565	31.0705	30.5638	30.8692	Cyt_bd_oxida_I			2.08894	0.0221481	-0.745993		18	18	20.7	20.7	58.315
A0A0H3NLY3	29.9818	30.1203	29.8991	29.0762	29.2274	29.5412	DAHP_synth_1	2-dehydro-3-deoxyphosphooctonate aldolase {ECO:0000256|HAMAP-Rule:MF_00056}		2.04634	0.0222521	-0.718795		18	18	59.5	59.5	30.795
A0A0H3N8D3	30.08	29.9091	29.8884	29.487	28.5838	29.342	COX1			1.34103	0.0223009	-0.82158		7	7	10.7	10.7	74.281
A0A0H3NE57	30.0237	29.838	29.9858	29.1352	29.3517	29.2492				2.94711	0.022566	-0.70376		14	14	46.4	46.4	27.869
A0A0H3NI20	30.4082	30.0826	29.8654	29.5836	29.328	29.1807	PsiF_repeat			1.73171	0.0226325	-0.754643		13	13	67.9	67.9	11.609
A0A0H3N884	33.4144	32.9879	33.4628	32.5492	32.5778	32.5255	EF_TS	Elongation factor Ts {ECO:0000256|HAMAP-Rule:MF_00050, ECO:0000256|RuleBase:RU000642}		2.08321	0.0227027	-0.737548		33	33	58.3	58.3	30.358
A0A0H3NB04	28.7415	29.368	28.7714	28.0632	28.2321	28.278	DUF2219			1.63923	0.0228276	-0.769188		11	11	32.9	32.9	34.84
A0A0H3NMU6	28.887	29.3018	28.9653	28.3582	28.5246	28.0891	DALR_1;tRNA_synt_2f	Glycine--tRNA ligase beta subunit {ECO:0000256|HAMAP-Rule:MF_00255}		1.80965	0.0229667	-0.727416		18	18	28.2	28.2	76.452
A0A0H3NDV2	30.2311	29.7841	30.2275	29.4241	29.3817	29.1962	Complex1_51K;NADH_4Fe-4S;SLBB	NADH-quinone oxidoreductase subunit F {ECO:0000256|RuleBase:RU364066}		1.98288	0.0231193	-0.746898		22	22	51.7	51.7	49.245
A0A0H3NHQ3	28.9566	28.9824	28.7734	28.2481	28.0282	28.4049	S-AdoMet_synt_C;S-AdoMet_synt_M;S-AdoMet_synt_N	S-adenosylmethionine synthase {ECO:0000256|HAMAP-Rule:MF_00086}		2.21805	0.0248	-0.677054		9	9	23.2	23.2	41.952
A0A0H3NS35	29.3871	29.4562	29.7045	28.3447	28.7609	29.1741	Sigma70_ner;Sigma70_r1_1;Sigma70_r1_2;Sigma70_r2;Sigma70_r3;Sigma70_r4	RNA polymerase sigma factor RpoD {ECO:0000256|HAMAP-Rule:MF_00963}		1.36807	0.025	-0.756001		24	23	33.8	32.2	70.53
A0A0H3NDE2	31.0816	31.3005	31.3142	30.6436	30.5893	30.4682		Enoyl-[acyl-carrier-protein] reductase [NADH] {ECO:0000256|PIRNR:PIRNR000094}		2.721	0.0254098	-0.665052		16	16	59.5	59.5	27.761
A0A0H3NJ49	30.1365	30.4846	30.0738	29.4621	29.4212	29.6932	Cyt_bd_oxida_II			2.0009	0.0256198	-0.706165		5	5	10	10	42.364
A0A0H3NGS4	32.4553	32.4053	32.4192	31.908	31.8163	31.6482	Ribosomal_S10	30S ribosomal protein S10 {ECO:0000256|HAMAP-Rule:MF_00508}		2.91942	0.0273016	-0.635766		17	17	75.7	75.7	11.766
A0A0H3NRH8	31.8375	31.5963	31.9141	31.2841	31.2191	30.7738	GDC-P	Glycine dehydrogenase (decarboxylating) {ECO:0000256|HAMAP-Rule:MF_00711}		1.67978	0.0282462	-0.690302		27	27	32.5	32.5	104.29
A0A0H3NHF6	30.493	30.3734	30.2891	29.7155	29.8586	29.6959	Pribosyl_synth;Pribosyltran_N	Ribose-phosphate pyrophosphokinase {ECO:0000256|HAMAP-Rule:MF_00583}		2.88417	0.0284651	-0.628476		16	16	47.6	47.6	34.216
A0A0H3NJP4	27.483	27.0882	27.0916	26.2183	26.6981	26.6607	Aminotran_5	Phosphoserine aminotransferase {ECO:0000256|HAMAP-Rule:MF_00160}		1.57903	0.0299237	-0.695254		7	7	23.8	23.8	39.832
A0A0H3NRZ3	29.1921	29.0834	29.0002	28.6126	28.1943	28.5189	Aldo_ket_red			2.03013	0.0299701	-0.649932		14	14	62.2	62.2	30.995
A0A0H3NL53	29.2726	29.5027	29.5313	28.9162	28.8197	28.6668	PrgH			2.35664	0.0301955	-0.634664		17	17	37.5	37.5	44.459
A0A0H3NDZ2	29.5066	29.2139	29.1225	28.5911	28.61	28.7069	tRNA-synt_1c	Glutamate--tRNA ligase {ECO:0000256|HAMAP-Rule:MF_00022}		2.22077	0.0304242	-0.644984		14	14	26.8	26.8	53.633
A0A0H3NIG4	30.8775	30.8864	30.7684	30.0318	30.2758	30.3467	HlyD;HlyD_D23			2.43733	0.0311471	-0.626004		18	18	53.9	53.9	42.234
A0A0H3NCW1	29.3247	29.0583	29.2019	27.9322	28.3233	29.0558	DUF945			1.0529	0.0318248	-0.757888		9	9	27.5	27.5	54.283
A0A0H3NDX2	28.6932	28.6669	28.358	27.2257	25.0228	26.2857	Transcrip_reg	Probable transcriptional regulatory protein YebC {ECO:0000256|HAMAP-Rule:MF_00693}		1.68117	0.0139417	-2.39461		6	6	23.2	23.2	26.418
A0A0H3NBC9	27.388	26.9729	27.0007	25.3936	24.2108	25.444	GFO_IDH_MocA;GFO_IDH_MocA_C			2.11194	0.0142178	-2.10442		10	10	32.1	32.1	38.406
A0A0H3NJB0	27.7199	27.3307	27.5285	24.5847	25.3819	26.3525				1.78779	0.0148525	-2.08669		4	4	23.3	23.3	26.83
A0A0H3NH16	26.5808	26.7705	26.8379	25.4858	24.0896	24.7835	Usp			2.04275	0.0152269	-1.94343		9	9	28.9	28.9	35.638
A0A0H3NKJ6	27.1814	27.1489	27.2247	24.2959	25.5129	25.745	ELFV_dehydrog;ELFV_dehydrog_N	Glutamate dehydrogenase {ECO:0000256|PIRNR:PIRNR000185}		1.9476	0.0153559	-2.00039		7	7	20.8	20.8	48.574
A0A0H3NHH1	27.4781	27.248	27.5139	25.3282	25.2525	26.2066	DUF1732;YicC_N			2.33721	0.0154872	-1.81758		5	5	22	22	33.125
A0A0H3P1B8	28.3393	27.9341	28.0893	24.842	27.2703	24.2925				1.34477	0.0156207	-2.65263		4	4	17.9	17.9	29.909
A0A0H3N891	26.5909	26.7227	27.01	24.9929	25.0366	22.7233	FabA	3-hydroxyacyl-[acyl-carrier-protein] dehydratase FabZ {ECO:0000256|HAMAP-Rule:MF_00406}		1.5079	0.0156296	-2.52362		4	4	34.4	34.4	16.999
A0A0H3P1B9	26.2688	26.5714	26.3422	24.1943	23.9753	25.2289				2.08027	0.0157565	-1.92803		4	4	33	33	10.883
A0A0H3NHG4	26.173	26.0895	26.2945	24.3938	24.3391	24.813	Thymidylat_synt	Thymidylate synthase {ECO:0000256|HAMAP-Rule:MF_00008, ECO:0000256|SAAS:SAAS01077528}		3.31159	0.0157757	-1.67033		2	2	10.6	10.6	30.368
A0A0H3NCS2	28.6065	29.233	28.5427	27.8326	25.1119	25.7899	IMPDH	GMP reductase {ECO:0000256|HAMAP-Rule:MF_00596}		1.40308	0.0158947	-2.54929		11	11	25.6	25.6	37.138
A0A0H3NRU4	27.6621	27.5341	27.6077	24.2463	26.5302	24.6821	UxuA	Mannonate dehydratase {ECO:0000256|HAMAP-Rule:MF_00106, ECO:0000256|SAAS:SAAS01090786}		1.60092	0.0159245	-2.44844		9	9	29.4	29.4	44.937
A0A0H3N869	26.8627	26.5038	26.7674	24.4652	24.0253	25.5502	PNP_UDP_1	5'-methylthioadenosine/S-adenosylhomocysteine nucleosidase {ECO:0000256|HAMAP-Rule:MF_01684}		1.91905	0.0160354	-2.03101		2	2	10.3	10.3	24.446
A0A0H3NDB2	27.5928	27.6972	27.173	25.9945	23.4339	25.3262	NTP_transferase			1.51572	0.0160762	-2.56947		3	3	11.3	11.3	29.035
A0A0H3NNV1	27.1854	27.4283	27.263	24.3949	25.3322	25.9614	Proteasome	ATP-dependent protease subunit HslV {ECO:0000256|HAMAP-Rule:MF_00248, ECO:0000256|SAAS:SAAS00347004}		1.95808	0.0164727	-2.06277		3	3	17	17	18.985
A0A0H3NPN9	27.2951	27.1716	27.2677	24.8389	24.7297	26.2449	Inositol_P	3'(2'),5'-bisphosphate nucleotidase CysQ {ECO:0000256|HAMAP-Rule:MF_02095}		1.80445	0.0166154	-1.97362		10	10	55.3	55.3	27.49
A0A0H3NW54	27.107	27.5383	27.3527	24.8974	25.817	25.7003	OTCace;OTCace_N	Aspartate carbamoyltransferase {ECO:0000256|HAMAP-Rule:MF_00001}		2.38698	0.0166239	-1.8611		7	7	28.9	28.9	34.384
A0A0H3NBE5	26.553	26.9426	26.9616	25.237	24.442	25.4605	PNTB	NAD(P) transhydrogenase subunit beta {ECO:0000256|PIRNR:PIRNR000204}		2.20597	0.0167442	-1.77258		6	6	18	18	48.869
A0A0H3NDN3	29.8384	29.7879	29.6497	24.9609	29.4651	24.6295	CLP_protease	ATP-dependent Clp protease proteolytic subunit {ECO:0000256|HAMAP-Rule:MF_00444, ECO:0000256|RuleBase:RU003567}		1.02493	0.016875	-3.40688		5	5	29.5	29.5	23.176
A0A0H3NGW8	27.5119	27.3137	27.0426	24.6884	26.1908	25.1047	PALP;Thr_synth_N			1.86014	0.0170079	-1.96141		6	6	16.6	16.6	46.987
A0A0H3NEY3	27.1921	26.9688	27.0538	25.3797	24.2029	25.7401	Molybdop_Fe4S4;Molybdopterin;Molydop_binding			1.86014	0.0171429	-1.96402		7	7	11.9	11.9	90.346
A0A0H3NFS3	25.5544	25.7417	25.9775	24.4235	24.0592	24.2499	Sdh5			3.14244	0.0181212	-1.51366		2	2	18.2	18.2	10.55
A0A0H3ND72	26.9636	27.3248	27.1112	25.3835	24.9663	25.96	Peptidase_M15	D-alanyl-D-alanine dipeptidase {ECO:0000256|HAMAP-Rule:MF_01924, ECO:0000256|PIRNR:PIRNR026671}		2.28311	0.0187761	-1.69657		8	8	33.2	33.2	28.996
A0A0H3NIV9	26.9193	26.9552	26.7392	25.8617	24.6887	24.5697	AA_permease			1.92693	0.0203556	-1.83121		3	3	11.3	11.3	51.341
A0A0H3N7Z5	27.3193	27.2774	27.0832	25.5472	25.8986	25.8687	SHS2_FTSA	Cell division protein FtsA {ECO:0000256|HAMAP-Rule:MF_02033, ECO:0000256|PIRNR:PIRNR003101}		3.39	0.0209118	-1.45518		6	6	24	24	45.313
A0A0H3NBQ1	28.589	28.7803	28.6177	28.1225	24.3044	25.4425				1.12283	0.0212374	-2.70588		11	11	33.2	33.2	41.569
A0A0H3NMS0	28.6006	28.5461	28.6815	27.9712	25.4689	25.1048	Pyr_redox_2;Pyr_redox_dim			1.26333	0.0213913	-2.42779		10	10	33.6	33.6	48.692
A0A0H3NDK1	26.8806	27.0653	26.9039	25.347	24.4355	25.8276	Fer4_11;Nitr_red_bet_C			1.87588	0.0217379	-1.74657		6	2	13.5	6.5	57.803
A0A0H3NGW5	26.8528	26.875	27.1921	25.066	25.0444	25.9139	tRNA-synt_1b	Tryptophan--tRNA ligase {ECO:0000256|HAMAP-Rule:MF_00140}		2.22231	0.0218571	-1.63187		6	6	22.8	22.8	37.4
A0A0H3NG22	25.9414	26.4309	26.2776	25.015	24.6645	24.3808	Inositol_P	Inositol-1-monophosphatase {ECO:0000256|RuleBase:RU364068}		2.55167	0.0218889	-1.52985		4	4	19.5	19.5	29.158
A0A0H3NHU2	27.6132	27.7766	28.0045	27.3463	24.1956	24.2031	Acyl-CoA_dh_1;Acyl-CoA_dh_M;Acyl-CoA_dh_N;DUF1974			1.13649	0.022042	-2.54973		14	14	19.5	19.5	89.215
A0A0H3NE53	27.7038	25.6345	27.4268	25.1184	24.8942	24.5064	DPBB_1;SPOR	Endolytic peptidoglycan transglycosylase RlpA {ECO:0000256|HAMAP-Rule:MF_02071}		1.4389	0.0221972	-2.08203		9	9	33.2	33.2	36.881
A0A0H3N9K7	27.0426	27.4305	27.0958	26.2217	25.1779	24.448	SIS_2	Phosphoheptose isomerase {ECO:0000256|HAMAP-Rule:MF_00067, ECO:0000256|SAAS:SAAS00846111}		1.64533	0.0223546	-1.90709		5	5	22.9	22.9	20.896
A0A0H3NMK3	26.3644	25.9698	25.9825	24.5523	24.3316	24.9678	YedD			2.5528	0.0238082	-1.48834		4	4	50.4	50.4	15.356
A0A0H3NGE4	24.8943	29.6303	29.632	24.7441	24.5168	25.5541	polyprenyl_synt			0.902287	0.0266395	-3.11388		2	2	10.5	10.5	35.266
A0A0H3NRG8	26.6278	26.9292	26.5892	25.1009	25.4587	25.4955	DsbC_N;Thioredoxin_2	Thiol:disulfide interchange protein {ECO:0000256|RuleBase:RU364038}		2.92718	0.0294497	-1.36373		3	3	18.8	18.8	24.298
A0A0H3NL63	27.5254	27.5092	27.7644	25.3321	26.917	24.7195	FliMN_C			1.37496	0.0296486	-1.94347		8	8	31.4	31.4	33.793
A0A0H3NK36	27.4525	26.9054	26.6334	26.0987	25.1185	24.1519	FBPase_glpX	Fructose-1,6-bisphosphatase {ECO:0000256|PIRNR:PIRNR004532}		1.42624	0.03072	-1.87406		5	5	16.1	16.1	35.656
A0A0H3NJ94	27.1268	27.1537	27.393	25.0585	24.9925	26.4894	PyrI;PyrI_C	Aspartate carbamoyltransferase regulatory chain {ECO:0000256|HAMAP-Rule:MF_00002}		1.58503	0.0319474	-1.71103		8	8	63.4	63.4	17.086
A0A0H3NB32	25.892	25.7839	25.9964	24.8775	24.4441	24.0889	FAD_binding_4;FAD-oxidase_C;Fer4_8			2.41526	0.0321589	-1.42058		4	4	4	4	113.13
A0A0H3N968	28.5237	28.6921	28.7754	26.0807	24.7088	28.262	DALR_2;tRNA-synt_1e	Cysteine--tRNA ligase {ECO:0000256|HAMAP-Rule:MF_00041}		1.04776	0.0323377	-2.31321		13	13	26.7	26.7	52.256
A0A0H3NIE2	26.6603	26.6227	26.9109	25.4335	24.9705	25.6388	Lipoprotein_16			2.50566	0.032549	-1.38369		4	4	18.6	18.6	22.81
A0A0H3NMJ3	26.2889	26.3109	26.0235	25.3636	23.9945	24.5265		Phosphoglycolate phosphatase {ECO:0000256|HAMAP-Rule:MF_00495}		1.74178	0.0345128	-1.57956		6	6	25.4	25.4	27.303
A0A0H3NG91	25.8056	25.7487	25.9851	24.6048	24.7681	24.0916	NAD_binding_11;NAD_binding_2	2-hydroxy-3-oxopropionate reductase {ECO:0000256|HAMAP-Rule:MF_02032}		2.48676	0.0350828	-1.35827		4	4	20.6	20.6	30.728
A0A0H3P187	25.0022	27.2752	27.298	23.8069	24.8642	24.9566	KfrA_N			1.10181	0.0374907	-1.98255		8	8	24.8	24.8	41.479
A0A0H3N847	29.4341	29.3314	29.5067	29.9166	25.3859	24.2991	zf-dskA_traR	RNA polymerase-binding transcription factor DksA {ECO:0000256|HAMAP-Rule:MF_00926}		0.773747	0.0407901	-2.89025		7	7	65.6	65.6	17.516
A0A0H3NFT8	28.0038	27.8389	27.8943	25.5121	27.5251	25.2172	SIMPL			1.18221	0.0413006	-1.82753		8	8	35.5	35.5	26.496
A0A0H3NDR2	26.8972	27.3824	27.0359	26.1817	25.7731	25.1275	YbaB_DNA_bd	Nucleoid-associated protein YbaB {ECO:0000256|HAMAP-Rule:MF_00274}		1.84984	0.0414545	-1.41103		3	3	20.2	20.2	12.015
A0A0H3NKK1	26.1472	26.3573	26.3063	24.9607	24.8317	25.3325	AstA	Arginine N-succinyltransferase {ECO:0000256|HAMAP-Rule:MF_01171, ECO:0000256|SAAS:SAAS00376548}		2.78111	0.0417073	-1.22866		6	6	21.8	21.8	38.277
A0A0H3NWV8	27.5237	27.1606	26.0319	24.7419	24.0727	26.2676	StbA			1.11841	0.0425301	-1.87804		6	6	18.2	18.2	35.712
A0A0H3N9L5	27.8519	25.3238	27.8543	24.9774	25.3523	24.9823	eIF-1a	Translation initiation factor IF-1 {ECO:0000256|HAMAP-Rule:MF_00075}		1.05083	0.0480231	-1.90599		3	3	50	50	8.2495
A0A0H3NG56	26.5806	26.8642	26.9045	24.3083	25.1286	26.143	Peptidase_S24;Peptidase_S26	Signal peptidase I {ECO:0000256|RuleBase:RU003993}		1.37371	0.0480714	-1.5898		6	6	21.9	21.9	35.778
A0A0H3NCB2	26.7566	27.1383	26.8464	26.2646	25.0613	24.9746	Aldolase			1.57499	0.0483593	-1.48026		4	4	18.3	18.3	22.187
A0A0H3NPP5	26.7093	26.3499	26.5908	25.2878	25.1968	25.5966	Mur_ligase;Mur_ligase_C;Mur_ligase_M	UDP-N-acetylmuramate--L-alanyl-gamma-D-glutamyl-meso-2,6-diaminoheptandioate ligase {ECO:0000256|HAMAP-Rule:MF_02020}		2.751	0.0484598	-1.18959		6	6	14.4	14.4	50.048
A0A0H3N8V0	26.6722	26.6773	26.7655	26.3652	24.4104	23.9763	Sec_GG;SecD_SecF	Protein-export membrane protein SecF {ECO:0000256|HAMAP-Rule:MF_01464}		1.14333	0.0485848	-1.78774		3	3	15.2	15.2	35.376
A0A0H3NPU7	27.2258	27.9406	27.8118	26.9054	26.0254	25.5585	AIRS_C	Phosphoribosylformylglycinamidine synthase {ECO:0000256|HAMAP-Rule:MF_00419}		1.52807	0.0488706	-1.49631		9	9	9.5	9.5	141.47
A0A0H3N983	26.6154	26.2633	26.6974	25.0245	24.4863	25.7784	GalKase_gal_bdg;GHMP_kinases_C;GHMP_kinases_N	Galactokinase {ECO:0000256|HAMAP-Rule:MF_00246, ECO:0000256|SAAS:SAAS00350925}		1.6402	0.0489143	-1.42892		6	6	14.1	14.1	41.301
A0A0H3NHB8	26.2572	26.6078	26.5175	24.5257	25.2373	25.5771	ABC_tran;oligo_HPY			1.83504	0.0496045	-1.34749		5	5	21.3	21.3	37.254
A0A0H3NHV3	26.8173	26.425	26.4605	24.8019	25.8062	25.0528	Mannitol_dh;Mannitol_dh_C			1.83655	0.0498864	-1.3473		6	6	13.9	13.9	54.007
A0A0H3NEI9	24.6788	25.5763	25.7075	26.9196	26.6619	26.4682	TP_methylase			1.75855	0.0501778	1.36236		5	5	19.5	19.5	28.376
A0A0H3NHZ2	23.5882	26.1053	25.3094	27.8079	27.4578	25.7501	BOF			0.959874	0.0504581	2.0043		2	2	15.4	15.4	13.945
A0A0H3NND7	27.2194	26.6497	26.8687	26.4906	24.2025	24.8773	Wzz	ECA polysaccharide chain length modulation protein {ECO:0000256|HAMAP-Rule:MF_02025}		1.15914	0.0507416	-1.72242		9	9	31.3	31.3	39.461
A0A0H3NH51	25.2804	27.5406	25.9359	27.7959	28.2385	27.7793	Rotamase;SurA_N	Chaperone SurA {ECO:0000256|HAMAP-Rule:MF_01183}		1.15214	0.0508352	1.6856		13	13	34.3	34.3	47.25
A0A0H3NGD3	26.3244	26.432	26.5835	24.9731	25.5749	25.2074	SecG			2.48125	0.051116	-1.19482		3	3	27.3	27.3	11.393
A0A0H3N916	25.4089	27.7487	25.9245	27.6281	28.4857	28.1952	ACR_tran	Efflux pump membrane transporter {ECO:0000256|RuleBase:RU364070}		1.08766	0.0519783	1.74233		15	15	18.9	18.9	113.61
A0A0H3NFX6	26.6009	26.5169	26.5496	25.373	25.7267	24.227	Exo_endo_phos			1.47955	0.0522623	-1.44687		11	11	40.7	40.7	30.785
A0A0H3NIS3	28.4762	28.8353	28.72	25.849	24.7427	28.8269	CstA;CstA_5TM			0.835264	0.0523676	-2.20429		5	5	8.1	8.1	75.037
A0A0H3NI37	26.8197	26.5098	25.1005	24.5093	24.7057	24.6723	Fer4_11;Form-deh_trans			1.33073	0.0533333	-1.51424		4	4	13.3	13.3	33.055
A0A0H3NAH4	27.6135	27.2482	27.3935	25.39	24.2815	27.1411	2-Hacid_dh_C	Glyoxylate/hydroxypyruvate reductase A {ECO:0000256|HAMAP-Rule:MF_01666}		1.01465	0.0543743	-1.81418		7	7	28.5	28.5	35.034
A0A0H3NMJ5	25.7902	24.3714	24.7417	26.3681	26.3862	26.3453	SKI	Shikimate kinase 1 {ECO:0000256|HAMAP-Rule:MF_00109}		1.52018	0.0548148	1.39881		4	4	31.2	31.2	19.47
A0A0H3NH79	27.3432	27.3772	27.3122	25.768	24.533	26.8286	BcsB	Cyclic di-GMP-binding protein {ECO:0000256|RuleBase:RU365021}		1.15817	0.0551064	-1.63431		8	8	13.3	13.3	84.298
A0A0H3N9L9	25.9502	26.21	26.5332	24.6084	25.5554	24.535	AA_kinase;PUA	Glutamate 5-kinase {ECO:0000256|HAMAP-Rule:MF_00456}		1.64487	0.056	-1.33152		4	4	14.2	14.2	39.14
E1WFA0	26.7876	26.6503	26.6451	25.1754	25.1282	26.0093	HATPase_c;PhoQ_Sensor	Virulence sensor histidine kinase PhoQ		1.90992	0.0562932	-1.2567		6	6	12.7	12.7	55.466
A0A0H3NHD2	25.6791	27.5633	24.8751	27.8395	27.8671	27.6693	Rhodanese			1.03007	0.0565895	1.75281		5	5	34.3	34.3	15.664
A0A0H3NGF5	26.6926	25.315	26.9092	25.1083	23.4476	25.2609				1.04279	0.0583005	-1.69996		5	5	22.7	22.7	26.268
A0A0H3NG39	27.5228	27.7728	25.8774	25.2644	25.365	25.9215	DHBP_synthase	3,4-dihydroxy-2-butanone 4-phosphate synthase {ECO:0000256|HAMAP-Rule:MF_00180, ECO:0000256|RuleBase:RU003843}		1.15244	0.0633814	-1.54063		2	2	11.5	11.5	23.31
A0A0H3NA44	23.929	24.4313	25.4923	25.2591	26.6806	26.5191	Pribosyltran	Adenine phosphoribosyltransferase {ECO:0000256|HAMAP-Rule:MF_00004, ECO:0000256|SAAS:SAAS01090472}		1.12188	0.0644873	1.53538		5	5	35.5	35.5	19.985
A0A0H3NQZ5	24.9021	25.3475	25.9691	26.0378	27.1628	27.1966	YscJ_FliF	Lipoprotein {ECO:0000256|RuleBase:RU364102}		1.32861	0.0648163	1.39279		3	3	18.3	18.3	28.21
A0A0H3NLC5	27.5089	27.7272	27.8351	24.6218	27.7837	25.0786	DeoC	Deoxyribose-phosphate aldolase {ECO:0000256|HAMAP-Rule:MF_00592}		0.874546	0.0651487	-1.86235		8	8	40	40	28.368
A0A0H3NGI6	26.5618	26.9846	26.6625	26.2922	25.1482	24.6088	PDZ;PDZ_2	Periplasmic serine endoprotease DegP-like {ECO:0000256|RuleBase:RU364067}		1.26957	0.0697688	-1.3866		7	7	19.8	19.8	47.326
A0A0H3NBS8	25.6261	24.9622	24.0856	25.315	27.0697	27.0594	Aldedh	Gamma-aminobutyraldehyde dehydrogenase {ECO:0000256|HAMAP-Rule:MF_01275}		1.0164	0.0701212	1.59004		11	11	30.6	30.6	52.037
A0A0H3NFF6	24.0395	25.7653	24.6047	24.9966	27.5487	27.1973	LprI			0.874336	0.07058	1.77769		4	4	24.4	24.4	14.132
A0A0H3NI34	24.7702	27.1225	26.9035	25.258	24.092	24.4808	Aminotran_3	Putrescine aminotransferase {ECO:0000256|HAMAP-Rule:MF_01276}		0.938377	0.0724179	-1.65513		7	7	19.3	19.3	46.465
A0A0H3NDP0	24.9765	26.1346	26.2062	24.8744	24.237	24.2766	Acetyltransf_10			1.36371	0.0725941	-1.30973		2	2	15.7	15.7	17.445
A0A0H3N9I0	24.6774	24.8651	25.6271	27.7416	24.937	27.7808	Glutaredoxin			0.829749	0.075098	1.76329		3	3	47.1	47.1	9.9242
A0A0H3N8Q7	26.4622	26.3468	26.4897	25.7533	25.3262	24.8466	H2O2_YaaD	UPF0246 protein YaaA {ECO:0000256|HAMAP-Rule:MF_00652}		1.87528	0.075468	-1.12418		7	7	31.1	31.1	29.764
A0A0H3NEM8	27.072	26.8661	26.9237	26.4037	25.725	25.0528	SpoU_methylase;SpoU_sub_bind			1.44422	0.0793981	-1.22677		7	7	23.8	23.8	38.077
A0A0H3NKF4	25.2937	25.2508	24.9276	25.9302	26.1781	26.6182	Fer2			2.02332	0.0797854	1.08479		3	3	29.7	29.7	12.389
A0A0H3NCC6	29.0604	28.105	24.992	24.4738	24.9679	26.5112	MipA			0.685173	0.0814423	-2.06814		3	3	13.3	13.3	27.992
A0A0H3NAF5	26.0678	25.972	25.9988	25.2977	25.0006	24.5595	Ricin_B_lectin			2.09495	0.0818357	-1.06027		3	3	20.8	20.8	19.063
A0A0H3NAX0	23.9114	24.6001	25.2838	25.2356	26.271	26.1589	Aldose_epim	Aldose 1-epimerase {ECO:0000256|PIRNR:PIRNR005096}		1.17913	0.0888804	1.29004		7	7	22	22	38.547
A0A0H3NG37	27.719	25.0242	27.6878	25.213	25.177	25.2385	P-II			0.830913	0.0921905	-1.60083		5	5	39.3	39.3	12.425
A0A0H3NPX0	23.5252	24.0426	24.9996	25.5294	25.5082	25.1831				1.27997	0.0927773	1.21773		7	7	6	6	139.22
A0A0H3NAG4	25.3048	27.538	24.2249	25.5929	28.6173	29.003	YccJ			0.635155	0.0929302	2.04851		7	7	80	80	8.6896
A0A0H3NCZ8	25.3782	25.0074	25.609	27.6286	25.8932	26.3666	BMC			1.11633	0.0929346	1.29791		4	4	62.6	62.6	9.0674
A0A0H3NNJ2	25.2405	26.2008	26.1406	25.2175	24.6162	24.1032	FAD_binding_6;NAD_binding_1			1.27401	0.0933709	-1.21499		8	8	42.9	42.9	26.351
A0A0H3NEC5	25.0444	24.9369	24.8065	25.9787	26.1516	25.6015	KH_dom-like;MMR_HSR1	GTPase Der {ECO:0000256|HAMAP-Rule:MF_00195, ECO:0000256|RuleBase:RU004481, ECO:0000256|SAAS:SAAS00336749}		2.29142	0.0935926	0.981352		6	6	13.7	13.7	54.971
A0A0H3NBL2	25.1873	24.5874	24.0586	25.8654	25.6318	25.668	MukE	Chromosome partition protein MukE {ECO:0000256|HAMAP-Rule:MF_01802}		1.53394	0.093659	1.1106		5	5	21.8	21.8	26.973
A0A0H3NDN0	29.9278	29.7352	29.3405	25.0557	28.9076	29.1525	COX_ARM;COX2	Ubiquinol oxidase subunit 2 {ECO:0000256|PIRNR:PIRNR000292}		0.664955	0.0938113	-1.96256		11	11	45.6	45.6	35.292
A0A0H3NFV8	25.2448	25.4323	25.2348	24.8338	24.099	23.6225	Aldo_ket_red			1.45129	0.0966606	-1.11887		3	3	11.6	11.6	31.328
A0A0H3NGG5	28.6111	28.8405	28.7186	25.6391	27.5374	28.4677	GrpE	Protein GrpE {ECO:0000256|HAMAP-Rule:MF_01151, ECO:0000256|RuleBase:RU000639}		0.838387	0.0972237	-1.50862		5	5	19.9	19.9	21.841
A0A0H3NL38	24.3525	25.2378	24.9796	26.0662	25.6579	25.9567	A_deaminase	Adenosine deaminase {ECO:0000256|HAMAP-Rule:MF_00540, ECO:0000256|SAAS:SAAS00331568}		1.63434	0.106491	1.03694		8	8	22.8	22.8	36.236
A0A0H3NKP1	25.8969	25.9684	26.2434	24.5742	24.5729	25.658	TetR_N			1.3658	0.107085	-1.1012		6	6	29.3	29.3	21.832
A0A0H3N9V6	25.2582	25.9312	26.3435	24.8907	24.5466	24.882	Glycos_trans_3N			1.47801	0.107493	-1.07122		5	5	25	25	35.654
A0A0H3NF23	25.812	26.311	25.9524	25.6992	24.4143	24.5015	ABC_tran;CBS			1.23039	0.107568	-1.15347		4	4	11	11	44.124
A0A0H3NP03	23.9442	24.8931	25.2161	24.3016	27.4059	27.287	Transket_pyr;Transketolase_C			0.691239	0.109186	1.64702		5	5	16.7	16.7	34.562
A0A0H3NGC2	25.3624	27.1144	27.1787	25.2026	24.9158	25.6629	Oxidored_FMN			0.954112	0.109671	-1.29143		8	8	37	37	39.479
A0A0H3NHJ2	25.4319	27.4076	27.498	25.5586	25.5687	25.2066	AA_kinase	Uridylate kinase {ECO:0000256|HAMAP-Rule:MF_01220}		0.90999	0.110161	-1.33454		7	7	32	32	25.955
A0A0H3NB20	26.4279	26.4715	26.3045	25.354	24.1843	26.0392	Kinase-PPPase	Phosphoenolpyruvate synthase regulatory protein {ECO:0000256|HAMAP-Rule:MF_01062}		1.04417	0.112211	-1.20878		5	5	21.3	21.3	31.148
A0A0H3NM81	27.6353	27.3551	25.0688	24.0035	25.2921	26.055	Peptidase_M48	Protease HtpX {ECO:0000256|HAMAP-Rule:MF_00188}		0.709999	0.112754	-1.56951		6	6	16.7	16.7	31.879
A0A0H3NML0	27.3238	25.4307	27.3237	26.0313	24.9017	25.1695	YscJ_FliF;YscJ_FliF_C	Flagellar M-ring protein {ECO:0000256|PIRNR:PIRNR004862}		0.85909	0.114765	-1.32523		9	9	15.7	15.7	61.229
A0A0H3NAP4	27.8525	28.2403	28.0427	26.1486	28.2544	25.5622	HIT			0.776581	0.119913	-1.39013		5	5	29.4	29.4	13.269
A0A0H3NIY9	26.0898	26.8666	24.7182	27.1071	27.0597	27.2228	DcuA_DcuB			0.918157	0.12081	1.23833		5	5	5.6	5.6	42.027
A0A0H3NWK5	26.8614	25.3274	26.8547	25.1291	25.3041	25.174	GyrI-like;HTH_18			1.04922	0.121356	-1.14545		5	5	19.7	19.7	33.243
A0A0H3NHB2	26.1666	26.0617	26.2191	25.0345	25.6305	25.1005	Gly-zipper_Omp;OmpA			1.99958	0.125966	-0.893984		3	3	23.9	23.9	21.078
A0A0H3NTI1	25.4874	26.3865	25.6931	25.3866	23.7789	24.9295	2-Hacid_dh;2-Hacid_dh_C	Glyoxylate/hydroxypyruvate reductase B {ECO:0000256|HAMAP-Rule:MF_01667, ECO:0000256|SAAS:SAAS01081393}		0.986121	0.126349	-1.15734		6	6	14.8	14.8	35.254
A0A0H3NUA0	30.192	29.519	29.3181	29.5925	28.8917	25.23	DUF413			0.571866	0.126864	-1.77162		8	8	49.1	49.1	13.077
A0A0H3NI74	24.8199	24.8297	25.6486	26.8688	25.3003	26.5902	ATP-cone	Transcriptional repressor NrdR {ECO:0000256|HAMAP-Rule:MF_00440, ECO:0000256|SAAS:SAAS01000175}		0.972618	0.12827	1.1537		5	5	32.9	32.9	17.198
A0A0H3NB92	24.5152	25.4415	24.8207	26.4362	26.4865	25.1833				1.0298	0.12995	1.10953		4	4	13.1	13.1	43.936
A0A0H3NDL2	24.9544	24.6555	24.481	26.8611	27.0398	24.3253	NusB	Transcription antitermination protein NusB {ECO:0000256|HAMAP-Rule:MF_00073, ECO:0000256|SAAS:SAAS01079076}		0.709285	0.130772	1.37844		3	3	21.6	21.6	15.689
A0A0H3NCH8	27.8583	25.1836	27.165	24.9595	25.4713	25.7506	Phage_int_SAM_1			0.737546	0.131317	-1.34186		4	4	30.6	30.6	21.688
A0A0H3NGH3	27.0099	26.2922	26.7269	25.5173	25.5025	26.1549	DUF386			1.47238	0.131347	-0.951416		2	2	21.3	21.3	17.056
A0A0H3NGU5	26.2738	26.2885	26.2957	23.4781	26.5363	24.7926	Glu_cys_ligase	Glutamate--cysteine ligase {ECO:0000256|HAMAP-Rule:MF_00578}		0.694502	0.134667	-1.35031		6	6	16.6	16.6	58.383
A0A0H3NDD3	27.3901	24.816	27.1473	24.266	26.6504	23.6384	EFP;EFP_N;Elong-fact-P_C	Elongation factor P-like protein {ECO:0000256|HAMAP-Rule:MF_00646, ECO:0000256|SAAS:SAAS01087250}		0.579058	0.135223	-1.59957		4	4	22.6	22.6	21.386
A0A0H3NS81	24.4772	25.0188	25.517	26.044	25.7148	26.0803	LppC	Penicillin-binding protein activator LpoA {ECO:0000256|HAMAP-Rule:MF_01890}		1.36658	0.135804	0.942057		5	5	9.7	9.7	72.621
A0A0H3NDQ1	26.26	24.63	26.8721	25.0983	23.5647	25.146	NADHdh	NADH-quinone oxidoreductase subunit H {ECO:0000256|HAMAP-Rule:MF_01350}		0.710514	0.135852	-1.31771		2	2	2.8	2.8	36.292
A0A0H3NCV5	27.2081	25.157	26.2146	25.6843	24.0202	25.1166	Asp_decarbox	Aspartate 1-decarboxylase {ECO:0000256|HAMAP-Rule:MF_00446}		0.749611	0.13722	-1.25285		3	3	19.8	19.8	13.887
A0A0H3ND61	26.7003	25.6722	26.687	24.0431	24.8191	26.4373	TP_methylase			0.733395	0.141069	-1.25334		2	2	7.9	7.9	25.869
A0A0H3N990	25.7206	25.2827	25.2016	24.2554	24.9324	24.349	MS_channel			1.54066	0.141516	-0.88936		2	2	6.6	6.6	42.307
A0A0H3NAQ7	27.1126	25.0749	24.1672	27.195	27.0118	26.0507	Flavodoxin_1	Flavodoxin {ECO:0000256|PIRNR:PIRNR038996}		0.622083	0.169639	1.30095		2	2	18.8	18.8	19.637
A0A0H3NAK0	25.8801	25.6132	26.0892	25.1462	23.7391	25.5558	DAO	N-methyl-L-tryptophan oxidase {ECO:0000256|HAMAP-Rule:MF_00515}		0.858329	0.17096	-1.04714		4	4	18.5	18.5	40.663
A0A0H3NE79	26.5038	26.4062	26.5533	26.0763	25.3978	25.5755	PhoH			1.74617	0.171857	-0.804548		6	6	14.7	14.7	40.956
A0A0H3NRA3	24.7409	27.6063	28.2429	27.676	28.404	28.7439	DUF903			0.557625	0.172095	1.41126		6	6	56	56	8.1261
A0A0H3NKM0	24.6917	24.078	24.9324	25.6189	25.0303	25.7068				1.25314	0.172409	0.884615		2	2	27	27	7.6095
A0A0H3N8B1	28.5596	28.7411	28.974	25.6764	28.4123	28.3644	DMRL_synthase	6,7-dimethyl-8-ribityllumazine synthase {ECO:0000256|HAMAP-Rule:MF_00178, ECO:0000256|SAAS:SAAS01078290}		0.628921	0.172542	-1.27383		5	5	38.5	38.5	16.008
A0A0H3NNS0	26.6988	27.4408	23.9673	25.2401	24.096	24.6562	GerE;Response_reg	Transcriptional regulatory protein RcsB {ECO:0000256|HAMAP-Rule:MF_00981}		0.548301	0.18411	-1.3715		8	8	33.8	33.8	23.714
A0A0H3NDS8	28.0357	28.364	28.1628	27.6603	27.9601	25.5465	Epimerase;Formyl_trans_C;Formyl_trans_N	Bifunctional polymyxin resistance protein ArnA {ECO:0000256|HAMAP-Rule:MF_01166}		0.670961	0.193516	-1.13186		13	13	25.9	25.9	73.587
A0A0H3ND22	26.4761	26.0732	25.5251	24.2578	24.1748	26.2924	Glycos_transf_2			0.680954	0.194101	-1.11647		2	2	9.9	9.9	35.508
A0A0H3NP94	28.1435	28.1915	28.0136	27.8861	27.6335	25.3902	Acid_phosphat_B	Class B acid phosphatase {ECO:0000256|PIRNR:PIRNR017818}		0.652092	0.194682	-1.14626		5	5	27.8	27.8	26.314
E1WAB4	27.2753	26.7108	26.9507	27.9331	24.6549	24.238		Oxygen-regulated invasion protein OrgB		0.50858	0.204479	-1.37032		6	6	30.5	30.5	26.462
A0A0H3N804	26.798	26.3069	26.5577	26.6355	24.3896	25.5156	Aldedh	Gamma-glutamyl phosphate reductase {ECO:0000256|HAMAP-Rule:MF_00412}		0.716824	0.206115	-1.04061		6	6	15.6	15.6	44.665
A0A0H3NFW4	25.3982	25.1823	24.6932	25.311	26.1104	26.4916	DUF469			1.01819	0.206431	0.879769		2	2	10.2	10.2	12.794
A0A0H3NVS5	24.6256	31.7777	31.726	31.1942	31.672	31.5164	Entericidin			0.366017	0.213863	2.08442		1	1	39.6	39.6	4.8105
A0A0H3NQ63	25.578	25.996	25.6215	25.6254	24.1891	24.7301	PRC;RimM	Ribosome maturation factor RimM {ECO:0000256|HAMAP-Rule:MF_00014, ECO:0000256|SAAS:SAAS00059784}		0.940688	0.21451	-0.883623		2	2	10.4	10.4	20.468
A0A0H3NIH1	24.1757	25.8295	24.8528	27.2459	26.5196	24.61	MotA_ExbB			0.565506	0.217318	1.17253		7	7	21	21	51.455
A0A0H3NFC9	26.5628	24.635	27.2068	24.3334	25.8418	24.8182	Transketolase_N			0.566795	0.226767	-1.13707		5	5	35.1	35.1	30.396
A0A0H3NGW1	25.4597	24.7244	24.8495	26.5551	26.4944	24.8712	Ribul_P_3_epim	Ribulose-phosphate 3-epimerase {ECO:0000256|PIRNR:PIRNR001461}		0.740116	0.227155	0.962355		6	6	21.3	21.3	24.491
A0A0H3NAQ1	28.3407	28.3928	28.3998	28.4462	23.8661	28.3394	Glucosamine_iso	Glucosamine-6-phosphate deaminase {ECO:0000256|HAMAP-Rule:MF_01241}		0.422137	0.229633	-1.49387		12	12	54.1	54.1	29.632
A0A0H3NTQ2	26.8501	25.1944	26.5695	24.8445	25.8205	25.1294	Glyco_transf_9			0.732471	0.23509	-0.939877		3	3	8.3	8.3	39.015
A0A0H3NCF0	27.5304	27.9265	27.8633	24.9893	27.2458	27.8022	Aldedh	N-succinylglutamate 5-semialdehyde dehydrogenase {ECO:0000256|HAMAP-Rule:MF_01174}		0.558626	0.243123	-1.09429		9	9	20.9	20.9	53.017
A0A0H3NBQ5	25.2713	26.5377	26.1795	25.8532	24.6958	24.8239	Molybdopterin;Molydop_binding;Nitr_red_alph_N			0.763237	0.262504	-0.871848		10	7	10.5	7.2	140.11
A0A0H3NDL3	26.1206	26.5154	26.8377	24.8649	25.5635	26.4674	LolB	Outer-membrane lipoprotein LolB {ECO:0000256|HAMAP-Rule:MF_00233, ECO:0000256|SAAS:SAAS00846922}		0.779763	0.265151	-0.859339		6	6	26.6	26.6	23.686
A0A0H3NLT0	24.5264	26.29	26.0654	24.1188	24.6848	25.2754	Aldo_ket_red			0.653099	0.268926	-0.934235		3	3	11.6	11.6	38.563
A0A0H3NPC7	26.8417	24.4158	26.8474	24.7782	23.771	26.0782	Dyp_perox			0.479729	0.271077	-1.15918		9	9	49.5	49.5	33.048
E1WAC8	31.0765	31.5064	32.1395	32.6575	32.5755	31.8486	IpaC_SipC	Cell invasion protein SipC		0.91396	0.276803	0.786367		39	39	73.8	73.8	42.983
A0A0H3NEQ4	27.6463	27.6256	24.3341	25.2324	26.0564	24.679	SRP_SPB;SRP54;SRP54_N	Signal recognition particle protein {ECO:0000256|HAMAP-Rule:MF_00306}		0.444999	0.277754	-1.21272		7	7	19.9	19.9	49.799
A0A0H3NLI8	25.9622	25.9979	26.1512	25.3924	25.7746	24.7626				1.13735	0.277978	-0.727197		5	5	27.7	27.7	24.369
A0A0H3NYF3	29.0904	29.1882	29.0813	28.62	28.5022	28.4775	ParB;ParBc			3.33712	0.280361	-0.586761		14	14	45.2	45.2	36.852
A0A0H3NMG4	33.0265	32.7985	32.8373	33.5773	33.4708	33.4116	EFG_C;EFG_IV;GTP_EFTU;GTP_EFTU_D2	Elongation factor G {ECO:0000256|HAMAP-Rule:MF_00054}		2.66103	0.28078	0.599168		54	54	74.6	74.6	77.598
A0A0H3ND42	26.3014	26.2693	26.2054	25.3254	25.515	25.9566	Peptidase_M90	Protein MtfA {ECO:0000256|HAMAP-Rule:MF_01593}		1.59947	0.280978	-0.659721		3	3	15.5	15.5	30.192
A0A0H3NIB3	32.3545	32.4306	32.3804	31.8094	31.8131	31.8445	RNA_pol_Rpb2_1;RNA_pol_Rpb2_2;RNA_pol_Rpb2_3;RNA_pol_Rpb2_45;RNA_pol_Rpb2_6;RNA_pol_Rpb2_7	DNA-directed RNA polymerase subunit beta {ECO:0000256|HAMAP-Rule:MF_01321, ECO:0000256|RuleBase:RU363031}		4.65035	0.281438	-0.566162		75	75	47.5	47.5	150.6
A0A0H3NJI3	30.187	30.0026	30.0262	29.047	29.6658	29.5306	DUF3828			1.5419	0.281937	-0.657443		10	10	61.4	61.4	18.81
A0A0H3NM35	31.4863	31.4237	31.3807	30.9586	30.8019	30.7604	Ribosomal_S21	30S ribosomal protein S21 {ECO:0000256|HAMAP-Rule:MF_00358, ECO:0000256|RuleBase:RU000667}		3.02042	0.282443	-0.589904		11	11	59.2	59.2	8.4999
A0A0H3NRJ9	27.5995	27.8001	24.9765	27.8061	27.8597	27.8589	Rib_5-P_isom_A	Ribose-5-phosphate isomerase A {ECO:0000256|HAMAP-Rule:MF_00170}		0.504579	0.28293	1.04949		6	6	24.2	24.2	22.895
A0A0H3NME1	32.5294	32.8416	32.7327	32.2579	32.035	31.9434	RNA_pol_A_bac;RNA_pol_A_CTD;RNA_pol_L	DNA-directed RNA polymerase subunit alpha {ECO:0000256|HAMAP-Rule:MF_00059}		2.05078	0.28311	-0.622456		23	23	66.9	66.9	36.511
A0A0H3NNT3	29.8086	29.6056	29.9577	29.4015	29.1621	28.8234	FAD_binding_2	Anaerobic glycerol-3-phosphate dehydrogenase subunit B {ECO:0000256|HAMAP-Rule:MF_00753}		1.55233	0.283111	-0.661645		9	9	22	22	45.671
A0A0H3N9Z7	25.6854	27.3205	27.0576	27.2205	27.7599	27.5963	Aldo_ket_red			0.720988	0.284976	0.837729		7	7	24.1	24.1	36.161
E1WGF0	27.6665	27.7212	27.4428	28.2598	28.2034	28.1569	Arg_tRNA_synt_N;DALR_1;tRNA-synt_1d	Arginine--tRNA ligase		2.56693	0.285538	0.596537		14	14	22.2	22.2	64.275
A0A0H3N9U1	25.8458	26.0013	25.0543	25.7115	23.7959	24.7448	Bax1-I			0.636155	0.289536	-0.88305		2	2	7.3	7.3	25.935
A0A0H3NEI6	26.6611	24.3276	26.6225	24.5827	24.9061	25.2018	TP_methylase			0.543167	0.290542	-0.973559		5	5	31.6	31.6	25.806
A0A0H3NE63	28.9959	29.0618	28.8589	28.5998	28.2199	28.2521	Anticodon_1;tRNA-synt_1;tRNA-synt_1_2	Leucine--tRNA ligase {ECO:0000256|HAMAP-Rule:MF_00049}		1.97827	0.291559	-0.614944		24	24	32.2	32.2	96.984
A0A0H3NSS0	32.1154	31.7687	31.7231	31.253	31.5234	30.8541	Ribosomal_L30	50S ribosomal protein L30 {ECO:0000256|HAMAP-Rule:MF_01371, ECO:0000256|SAAS:SAAS00765691}		1.33728	0.299835	-0.658911		9	9	71.2	71.2	6.5137
A0A0H3NFL8	28.4286	24.7652	28.0085	28.3327	28.302	28.0252	Acyl_transf_1	Malonyl CoA-acyl carrier protein transacylase {ECO:0000256|PIRNR:PIRNR000446}		0.423342	0.299891	1.15254		8	8	42.1	42.1	32.405
A0A0H3N9W0	26.6432	26.5906	26.2209	26.1248	24.7629	26.19	ABC_tran			0.752454	0.300123	-0.792366		5	5	22.5	22.5	26.702
A0A0H3NIK2	26.1334	26.2855	26.1473	25.3023	25.9582	25.3584	EptA_B_N;Sulfatase			1.40412	0.301151	-0.649099		2	2	3.5	3.5	61.618
A0A0H3NKV9	27.7021	28.575	28.4643	28.9615	29.0158	28.8089	FKBP_C;FKBP_N	Peptidyl-prolyl cis-trans isomerase {ECO:0000256|RuleBase:RU003915}		1.13962	0.301586	0.681597		6	6	26.8	26.8	23.737
A0A0H3NJ77	24.8282	24.7419	25.6917	26.5604	25.9616	25.1376	Cytochrom_B562			0.713393	0.302373	0.799273		5	5	35.9	35.9	13.912
A0A0H3NR16	31.1396	30.4938	30.3608	30.2639	30.0953	29.5337	Secretin;Secretin_N			1.00662	0.302405	-0.700386		22	22	44.7	44.7	61.765
A0A0H3NIB2	27.1682	27.216	27.1181	25.2549	24.6873	28.2298	KOW;NusG	Transcription termination/antitermination protein NusG {ECO:0000256|HAMAP-Rule:MF_00948, ECO:0000256|RuleBase:RU000538, ECO:0000256|SAAS:SAAS00126873}		0.432337	0.303385	-1.11009		5	5	39.8	39.8	20.545
A0A0H3NV02	25.2564	24.7025	25.5231	25.8333	25.7467	25.8782	ABC_tran			1.26304	0.303987	0.658703		5	5	12.1	12.1	55.516
A0A0H3NAQ9	28.4056	28.7848	28.312	29.0704	29.2476	29.0269	PfkB	Phosphofructokinase {ECO:0000256|PIRNR:PIRNR000535}		1.73768	0.304175	0.614193		11	11	42.6	42.6	32.565
A0A0H3NGL0	30.4784	30.3342	30.102	29.4819	29.8618	29.7324	Biotin_carb_C;Biotin_carb_N;CPSase_L_D2	Biotin carboxylase {ECO:0000256|RuleBase:RU365063}		1.76289	0.304419	-0.612797		26	26	58.7	58.7	46.003
A0A0H3NEY8	27.0341	26.1375	27.1433	26.3629	25.9966	25.8627	Radical_SAM	Pyruvate formate-lyase-activating enzyme {ECO:0000256|RuleBase:RU362053}		0.926143	0.309855	-0.697564		6	6	28.8	28.8	31.314
A0A0H3NG48	24.83	26.3205	24.1647	25.6748	26.1081	26.0859	SH3_3			0.5814	0.310302	0.851197		4	4	29.4	29.4	22.855
A0A0H3NDN5	27.7315	27.8402	27.7033	27.199	27.3012	27.1233	ECH_1	1,4-dihydroxy-2-naphthoyl-CoA synthase {ECO:0000256|HAMAP-Rule:MF_01934}		2.93872	0.310494	-0.550488		6	6	22.5	22.5	31.693
A0A0H3NKQ9	30.8766	31.1031	30.9808	31.4965	31.5644	31.5551	PEP-utilizers;PEP-utilizers_C;PPDK_N	Phosphoenolpyruvate synthase {ECO:0000256|PIRNR:PIRNR000854}		2.882	0.311086	0.551807		34	34	43.8	43.8	88.839
A0A0H3NDQ2	30.9814	31.0312	30.7205	30.3999	30.2942	30.3036	EIIA-man;PTSIIB_sorb			2.32041	0.31155	-0.578503		19	19	50	50	34.987
A0A0H3P0A4	27.3409	28.0332	28.0207	28.5268	28.5383	28.2613	APH			1.22955	0.311669	0.643852		6	6	25.8	25.8	29.586
A0A0H3NHF2	29.5301	29.6784	29.5793	30.1368	30.174	30.1047	Epimerase	ADP-L-glycero-D-manno-heptose-6-epimerase {ECO:0000256|HAMAP-Rule:MF_01601}		3.45783	0.311884	0.54258		17	17	59	59	34.849
A0A0H3NRN3	27.1606	24.9065	26.2312	25.5935	24.6902	25.3639	Arginase	Agmatinase {ECO:0000256|HAMAP-Rule:MF_01418}		0.552693	0.311949	-0.883539		3	3	14.1	14.1	33.603
A0A0H3NDK7	24.616	25.3165	25.5374	25.6256	25.6391	26.3262	PAP2	Lipid A 1-diphosphate synthase {ECO:0000256|HAMAP-Rule:MF_01945}		0.913299	0.312375	0.707009		3	3	15.1	15.1	26.922
A0A0H3NNT2	25.7873	25.6011	26.0421	25.1672	25.0081	25.43	FGGY_C;FGGY_N	Autoinducer-2 kinase {ECO:0000256|HAMAP-Rule:MF_02053}		1.57611	0.312665	-0.608431		5	5	16.2	16.2	57.443
A0A0H3NMW4	32.0707	31.6516	31.6742	31.3047	31.0229	31.2639	Aldedh			1.68624	0.31289	-0.601672		22	22	50	50	56.326
A0A0H3NFI2	30.0068	29.8297	29.9056	28.7601	29.5165	29.508	Toluene_X			1.19841	0.31339	-0.652483		6	6	21.1	21.1	47.704
A0A0H3N9C5	30.7116	30.126	30.281	29.5846	29.7123	29.9631	RRF	Ribosome-recycling factor {ECO:0000256|HAMAP-Rule:MF_00040}		1.39252	0.313605	-0.619541		16	16	70.8	70.8	20.555
A0A0H3NC04	24.6784	25.6818	25.6799	25.681	26.0325	26.4916	Macro	O-acetyl-ADP-ribose deacetylase {ECO:0000256|HAMAP-Rule:MF_01205}		0.81842	0.3137	0.721647		6	6	38.5	38.5	19.196
A0A0H3NNR2	29.1399	28.9185	28.9672	28.5678	28.4792	28.2825	Molybdop_Fe4S4;Molybdopterin;Molydop_binding	Periplasmic nitrate reductase {ECO:0000256|HAMAP-Rule:MF_01630}		2.19931	0.314273	-0.565397		21	21	27.4	27.4	92.873
A0A0H3NEC0	26.0284	24.8055	24.443	27.6715	27.4225	23.7836	NifU_N	Iron-sulfur cluster assembly scaffold protein IscU {ECO:0000256|RuleBase:RU362089}		0.374065	0.31428	1.20025		2	2	19.5	19.5	13.82
A0A0H3NMQ9	27.5097	28.1018	28.4852	28.4694	28.558	29.1997	HAMP;MCPsignal;TarH			0.907182	0.31441	0.710128		14	11	25.8	21.2	58.949
A0A0H3NP23	25.4113	25.5028	25.2851	27.3299	24.3431	27.6633	SBP_bac_3			0.421716	0.315111	1.0457		6	6	29.2	29.2	28.2
A0A0H3NM26	27.2232	27.5397	24.2186	27.3874	27.383	27.4248	GSP_synth			0.433341	0.315384	1.07123		9	9	23.3	23.3	44.98
A0A0H3NYL3	26.9793	27.2143	27.1667	27.1801	24.7036	26.7236				0.528554	0.315438	-0.917688		4	4	12.9	12.9	51.226
A0A0H3NED8	29.2418	28.8158	29.3514	29.3638	29.6893	30.5086	OmpA	Peptidoglycan-associated protein {ECO:0000256|HAMAP-Rule:MF_02204}		0.885033	0.315697	0.717536		11	11	55.7	55.7	18.865
A0A0H3NC36	25.8929	25.8831	25.7791	24.4075	25.8022	25.2004	Peptidase_S66			0.816323	0.315752	-0.71502		3	3	14.5	14.5	33.351
A0A0H3N7M4	30.8409	30.7064	30.9178	30.4657	30.0818	30.145	2-oxoacid_dh;Biotin_lipoyl;E3_binding	Acetyltransferase component of pyruvate dehydrogenase complex {ECO:0000256|RuleBase:RU361137}		1.93624	0.316739	-0.590892		27	27	38.5	38.5	66.054
A0A0H3NIE0	32.5099	32.5107	32.535	32.1856	32.0361	31.5034	Ribosomal_L5;Ribosomal_L5_C	50S ribosomal protein L5 {ECO:0000256|HAMAP-Rule:MF_01333}		1.37485	0.321342	-0.610149		20	20	85.5	85.5	20.317
A0A0H3NGB7	30.1684	30.1453	30.6355	30.7297	30.6896	31.5054	Sod_Fe_C;Sod_Fe_N	Superoxide dismutase {ECO:0000256|RuleBase:RU000414}		0.996934	0.323595	0.658509		7	7	30.6	30.6	21.336
A0A0H3NJ22	26.9546	25.4753	26.9292	24.9533	25.5098	26.4191	SpoU_methylase;SpoU_sub_bind	23S rRNA (guanosine-2'-O-)-methyltransferase RlmB {ECO:0000256|HAMAP-Rule:MF_01887}		0.564758	0.327572	-0.825627		3	3	19.8	19.8	26.663
A0A0H3NG60	31.1246	30.9833	30.9039	31.7069	31.4823	31.4672	4HB_MCP_1;HAMP;MCPsignal			2.25508	0.330488	0.548198		20	19	37.8	37.8	57.278
A0A0H3NGG9	27.2805	27.4368	27.4415	27.2599	24.6848	27.4185	AlaDh_PNT_C;AlaDh_PNT_N;PNTB_4TM	NAD(P) transhydrogenase subunit alpha {ECO:0000256|PIRNR:PIRNR000203}		0.452221	0.3331	-0.93185		7	7	15.7	15.7	54.265
A0A0H3NBG3	31.829	31.7994	31.7629	31.37	31.2692	31.1868	Gly_radical;PFL-like			3.12209	0.333733	-0.521744		51	50	55.9	55	85.004
A0A0H3NHN7	26.9627	24.7805	26.8411	25.7637	24.6215	25.5446	DNA_pol3_beta;DNA_pol3_beta_2;DNA_pol3_beta_3	Beta sliding clamp {ECO:0000256|PIRNR:PIRNR000804}		0.48775	0.334468	-0.884833		7	7	21.6	21.6	40.548
A0A0H3NHX6	28.2616	28.7453	28.768	28.8587	29.2586	29.4971	PNP_UDP_1	Uridine phosphorylase {ECO:0000256|RuleBase:RU361131}		1.15843	0.335976	0.613174		13	13	60.1	60.1	27.139
A0A0H3NEN0	25.6306	25.0737	24.9039	24.9108	24.5212	24.2924	CM_2;PDT			1.03781	0.336985	-0.62793		5	5	15.3	15.3	42.823
A0A0H3NJL8	29.2849	28.8586	29.0744	28.6002	28.6333	28.2833	HemX			1.56983	0.339988	-0.567025		14	14	35.2	35.2	42.285
A0A0H3NGG1	25.0403	26.2281	26.1855	25.7271	25.1543	24.3022	ATP_bind_2	RNase adapter protein RapZ {ECO:0000256|HAMAP-Rule:MF_00636}		0.595807	0.345707	-0.756776		5	5	20.8	20.8	32.464
A0A0H3NB12	29.3751	29.2933	29.75	28.9677	29.0733	28.678	B3_4;B5;FDX-ACB;tRNA_bind	Phenylalanine--tRNA ligase beta subunit {ECO:0000256|HAMAP-Rule:MF_00283}		1.43433	0.345783	-0.566399		22	22	26.9	26.9	87.324
A0A0H3NIX5	30.7994	31.0637	30.8237	30.3736	30.4551	30.2745	FBPase	Fructose-1,6-bisphosphatase class 1 {ECO:0000256|HAMAP-Rule:MF_01855}		2.2217	0.3459	-0.527875		20	20	47.9	47.9	36.798
A0A0H3NMF7	32.6046	32.5289	32.4989	32.0715	32.1487	31.8187	Ribosomal_L22	50S ribosomal protein L22 {ECO:0000256|HAMAP-Rule:MF_01331, ECO:0000256|RuleBase:RU004008}		2.15058	0.346272	-0.531136		14	14	65.5	65.5	12.226
A0A0H3NPH0	33.079	33.3735	33.1417	32.5639	32.6062	32.819	Cpn10	10 kDa chaperonin {ECO:0000256|HAMAP-Rule:MF_00580, ECO:0000256|RuleBase:RU000535}		1.95974	0.346538	-0.535066		14	14	77.3	77.3	10.318
A0A0H3NHC1	26.0081	26.1433	25.7886	25.9333	24.931	25.171	DUF2810			0.929162	0.346694	-0.634869		5	5	42.5	42.5	13.792
A0A0H3N8D8	31.9814	31.7805	32.0535	32.4965	32.4402	32.4438	FKBP_C;Trigger_C;Trigger_N	Trigger factor {ECO:0000256|HAMAP-Rule:MF_00303, ECO:0000256|RuleBase:RU003914}		2.47202	0.346762	0.521713		49	49	63.9	63.9	48.066
A0A0H3NP22	29.2699	29.7339	29.2786	29.0508	29.0257	28.388	Malate_synthase	Malate synthase {ECO:0000256|RuleBase:RU000555}		1.07266	0.3468	-0.605995		22	22	41.7	41.7	60.382
A0A0H3NFL2	25.5358	25.9569	26.0008	24.9646	24.7456	25.833	BRCT;DNA_ligase_aden;DNA_ligase_OB;DNA_ligase_ZBD	DNA ligase {ECO:0000256|HAMAP-Rule:MF_01588, ECO:0000256|RuleBase:RU000618, ECO:0000256|SAAS:SAAS00919859}		0.828862	0.348105	-0.650126		6	6	10	10	73.451
A0A0H3NFT5	26.4884	24.7565	25.1044	26.1443	26.143	26.2432	2-Hacid_dh;2-Hacid_dh_C			0.616118	0.34914	0.727051		11	11	30.7	30.7	43.987
A0A0H3NC90	29.2279	28.66	29.0674	28.6544	28.2867	28.3176	MliC			1.28717	0.35184	-0.565536		4	4	37.7	37.7	12.575
A0A0H3NJR4	26.2836	26.6316	25.4215	25.1572	26.2624	24.6731	GST_C_4;GST_N_3			0.560531	0.352782	-0.748007		4	4	13.1	13.1	23.947
A0A0H3NJ10	26.7178	25.08	26.8604	24.7685	26.4335	24.9555	RNase_T	Oligoribonuclease {ECO:0000256|HAMAP-Rule:MF_00045}		0.463804	0.352848	-0.833565		4	4	19.9	19.9	20.632
A0A0H3NHW2	25.2517	25.3626	25.9418	25.2637	24.6972	24.7934	DegT_DnrJ_EryC1	dTDP-4-amino-4,6-dideoxygalactose transaminase {ECO:0000256|HAMAP-Rule:MF_02026}		1.01994	0.353084	-0.600616		5	5	10.1	10.1	42.009
A0A0H3N7N9	23.591	26.3885	24.8966	24.3908	26.8243	26.6657	PQQ			0.372123	0.353827	1.00164		5	5	7.5	7.5	86.494
A0A0H3NHL6	29.871	30.0642	30.2287	30.7134	30.6894	24.3408	GCV_H	Glycine cleavage system H protein {ECO:0000256|HAMAP-Rule:MF_00272}		0.27917	0.35418	-1.47344		6	6	14.7	14.7	13.841
A0A0H3NEP5	24.4555	26.7291	26.6392	26.4679	27.0553	26.6925	dTDP_sugar_isom	dTDP-4-dehydrorhamnose 3,5-epimerase {ECO:0000256|RuleBase:RU364069}		0.449876	0.368785	0.797293		3	3	15.8	15.8	20.663
A0A0H3NHN9	24.9388	24.6309	25.4308	25.8987	25.3944	25.4438	GAF_2			0.957884	0.36919	0.578788		3	3	19.1	19.1	21.032
A0A0H3NCQ6	31.8579	31.876	32.2091	31.4938	31.3934	31.5317	HAMP;MCPsignal;TarH			1.85839	0.369197	-0.508031		24	20	45.8	38.2	59.613
A0A0H3NJA1	24.9372	24.2957	24.9682	24.6222	25.8424	25.7125	Fn3-like;Glyco_hydro_3;Glyco_hydro_3_C			0.67234	0.369326	0.658708		6	6	7.3	7.3	83.391
A0A0H3NDJ2	29.5019	29.4577	29.2604	28.8637	28.9534	28.9263	DNA_gyraseA_C;DNA_topoisoIV	DNA gyrase subunit A {ECO:0000256|HAMAP-Rule:MF_01897}		2.47424	0.369656	-0.492212		24	24	24.1	24.1	97.063
A0A0H3NF48	30.8338	30.9837	30.8661	30.5478	30.4151	30.2077	tRNA_anti-codon;tRNA-synt_2	Asparagine--tRNA ligase {ECO:0000256|HAMAP-Rule:MF_00534}		2.00803	0.369793	-0.504302		23	23	41.2	41.2	52.523
A0A0H3NDK6	29.8215	29.8694	29.8068	29.4411	29.3556	29.2681	Sec_GG;SecD_SecF;SecD-TM1	Protein translocase subunit SecD {ECO:0000256|HAMAP-Rule:MF_01463}		3.06279	0.370206	-0.477639		13	13	24.6	24.6	66.604
A0A0H3NDR5	29.1358	29.5594	29.6579	28.8308	28.8296	29.0868	Acetate_kinase	Acetate kinase {ECO:0000256|HAMAP-Rule:MF_00020}		1.37636	0.370222	-0.535322		11	11	28.5	28.5	43.257
A0A0H3NKV1	24.8146	26.0894	25.7966	25.0163	27.3644	26.7767	GerE;Response_reg			0.436567	0.370626	0.818924		5	5	25.5	25.5	24.354
A0A0H3NCG3	32.4023	32.5891	32.7419	33.2272	33.0322	33.0076	HSP70	Chaperone protein DnaK {ECO:0000256|HAMAP-Rule:MF_00332}		1.88104	0.370701	0.51125		43	43	51.1	51.1	69.257
A0A0H3NVY3	31.5029	31.448	31.423	31.8377	31.8679	32.2001	Ribosomal_S6	30S ribosomal protein S6 {ECO:0000256|HAMAP-Rule:MF_00360, ECO:0000256|SAAS:SAAS00020539}		1.90183	0.371479	0.510595		15	15	74	74	15.173
A0A0H3NGF6	29.8741	30.0975	29.9962	29.4219	29.1892	29.7466	Fumerase;Fumerase_C	Fumarate hydratase class I {ECO:0000256|PIRNR:PIRNR001394}		1.43399	0.371636	-0.536667		17	17	38.1	38.1	60.258
A0A0H3NDY0	27.8118	27.9413	27.7979	28.3695	28.3971	28.2243	Glucokinase	Glucokinase {ECO:0000256|HAMAP-Rule:MF_00524}		2.61623	0.371637	0.479972		9	9	35.5	35.5	34.594
A0A0H3NFT9	27.3315	25.8223	26.957	27.3668	27.6602	27.1162	MS_channel;TM_helix			0.636173	0.372068	0.677471		7	7	18.5	18.5	31.06
A0A0H3NB33	29.8156	29.0582	29.3894	30.0178	30.2822	29.6669	SBP_bac_3			0.940059	0.374508	0.567874		16	16	53.6	53.6	27.262
A0A0H3NIX0	28.4581	28.9836	28.7634	28.9665	29.3945	29.4674	PMSR	Peptide methionine sulfoxide reductase MsrA {ECO:0000256|HAMAP-Rule:MF_01401}		1.16598	0.374511	0.541082		4	4	21.7	21.7	23.397
A0A0H3NF11	28.288	27.7101	27.705	28.619	28.5111	28.2079	TctC			1.11764	0.374591	0.544959		13	13	42.5	42.5	35.479
A0A0H3NJB1	24.2961	25.3148	25.7578	26.2674	25.0418	26.1539	CCP_MauG;Cytochrom_C;Haem_bd			0.526677	0.374624	0.698111		4	4	10.5	10.5	51.906
A0A0H3N7S5	24.2248	26.7822	27	25.18	25.1455	25.1764	Peptidase_M24	Methionine aminopeptidase {ECO:0000256|HAMAP-Rule:MF_01974, ECO:0000256|RuleBase:RU003653}		0.396045	0.374717	-0.835042		7	7	26.1	26.1	29.291
A0A0H3NCU4	28.8028	28.9876	28.6647	28.274	28.3235	28.3861	S4;tRNA-synt_1b	Tyrosine--tRNA ligase {ECO:0000256|HAMAP-Rule:MF_02006}		2.11158	0.375014	-0.490508		13	13	30.7	30.7	47.281
A0A0H3NGP7	32.27	32.1025	32.5793	31.6611	31.7957	31.9434	Ribosomal_L17	50S ribosomal protein L17 {ECO:0000256|HAMAP-Rule:MF_01368, ECO:0000256|RuleBase:RU000661}		1.48214	0.375104	-0.51723		14	14	61.4	61.4	14.394
A0A0H3NMN6	26.9728	26.9476	27.1091	27.5916	27.7533	27.2333	Glyco_transf_5;Glycos_transf_1	Glycogen synthase {ECO:0000256|HAMAP-Rule:MF_00484}		1.48047	0.375531	0.516236		9	9	18.4	18.4	52.945
A0A0H3NPV4	25.5061	25.8996	25.6377	25.0939	24.7554	25.5431	LptF_LptG			1.00958	0.376353	-0.550322		3	3	10.3	10.3	39.55
A0A0H3N9R0	26.6221	26.9032	26.5823	26.7371	24.3283	26.6815	GDP_Man_Dehyd			0.418959	0.377191	-0.786911		3	3	9.5	9.5	37.133
A0A0H3NPT4	30.8034	31.0893	30.9648	31.4314	31.4138	31.4364	Ribonuc_L-PSP			2.33403	0.377362	0.474682		13	13	74.2	74.2	13.575
A0A0H3NWA8	28.6225	28.2552	28.6228	28.1144	27.7614	28.0928	Amidohydro_1;Amidohydro_3	Isoaspartyl dipeptidase {ECO:0000256|PIRNR:PIRNR001238}		1.41948	0.377941	-0.510642		11	11	38.5	38.5	40.324
A0A0H3NMD7	28.0016	28.7409	28.5539	28.6961	29.0229	29.224	MscL	Large-conductance mechanosensitive channel {ECO:0000256|HAMAP-Rule:MF_00115, ECO:0000256|SAAS:SAAS00980538}		0.951278	0.384318	0.54888		6	6	33.6	33.6	15.074
A0A0H3NHS8	27.9782	28.1891	28.0553	27.7289	27.5935	27.495	Aminotran_4	Branched-chain-amino-acid aminotransferase {ECO:0000256|RuleBase:RU364094}		2.16009	0.385858	-0.468384		5	5	18.8	18.8	34.052
A0A0H3NE22	28.5932	28.59	28.6226	29.1835	29.2087	28.8484	SBP_bac_3			1.82898	0.386674	0.478285		20	20	65.8	65.8	28.805
A0A0H3NI03	25.7341	27.8924	27.0988	27.3844	27.6637	27.7919	Citrate_synt	Citrate synthase {ECO:0000256|PIRNR:PIRNR001369}		0.476748	0.386878	0.70492		7	7	22.6	22.6	43.173
A0A0H3NE27	25.0927	23.671	24.7383	26.0999	25.6063	24.0375	Flagellin_IN;FliD_C;FliD_N	Flagellar hook-associated protein 2 {ECO:0000256|RuleBase:RU362066}		0.422491	0.387267	0.747212		5	5	16.3	16.3	49.834
A0A0H3NEC2	32.2273	32.2654	32.1921	31.8001	31.6444	31.8697	FAD_binding_2;Succ_DH_flav_C	Succinate dehydrogenase flavoprotein subunit {ECO:0000256|RuleBase:RU362051}		2.54832	0.387475	-0.456916		46	46	61.6	61.6	64.461
A0A0H3NJA9	26.6288	26.4238	25.164	25.5684	25.0375	25.7051	HlyD_D23	UPF0194 membrane protein YbhG {ECO:0000256|HAMAP-Rule:MF_01304}		0.562652	0.3896	-0.635214		3	3	9.7	9.7	36.31
A0A0H3NJQ5	25.2138	26.3831	24.9375	24.7696	24.8684	25.0537	ABC1	Probable protein kinase UbiB {ECO:0000256|HAMAP-Rule:MF_00414, ECO:0000256|SAAS:SAAS00756156}		0.611308	0.390052	-0.614229		3	3	5.5	5.5	63.238
A0A0H3NIX1	30.8451	30.4691	30.6552	29.8376	30.2723	30.345	SBP_bac_5			1.23469	0.39082	-0.504822		25	25	54.6	54.6	58.463
A0A0H3N9S2	27.8413	28.1169	27.9909	27.4827	27.6444	27.4284	MmgE_PrpD			1.97288	0.39169	-0.46456		11	11	25.3	25.3	53.786
A0A0H3NIA5	29.6583	30.0657	29.8388	29.3539	29.5253	29.2617	DUF1043			1.54936	0.391959	-0.47393		12	12	72.4	72.4	15.273
A0A0H3N8J9	24.4042	24.6824	25.1301	26.3619	25.8523	24.1524	Thioredoxin			0.438674	0.392052	0.716641		4	4	24.6	24.6	31.814
A0A0H3NGR2	25.0277	23.6795	25.0329	24.7452	25.8378	25.0943	DUF1264			0.511113	0.392407	0.6458		3	3	18.8	18.8	28.862
A0A0H3NJG2	26.9982	24.7662	26.9009	24.4716	25.5257	26.305	DUF1414	UPF0352 protein YejL {ECO:0000256|HAMAP-Rule:MF_00816}		0.364944	0.392638	-0.787671		2	2	28	28	8.2312
A0A0H3NA16	30.3915	30.3509	30.2098	31.0329	30.9962	30.4318	IpgD			1.16961	0.392658	0.502894		33	33	64.9	64.9	61.934
A0A0H3NSL9	25.9089	25.2239	26.5892	25.2605	25.4312	25.2798	ADH_N;ADH_zinc_N			0.664873	0.39281	-0.583511		4	4	18.2	18.2	34.387
A0A0H3NMY0	29.2131	29.3885	29.6666	29.7992	30.0028	29.9041	Aminotran_1_2	2-amino-3-ketobutyrate coenzyme A ligase {ECO:0000256|HAMAP-Rule:MF_00985}		1.53064	0.39301	0.479314		20	20	43.2	43.2	43.031
A0A0H3NCU0	29.0561	28.6392	29.0987	28.6484	28.4759	28.1973	MarR	Transcriptional regulator SlyA {ECO:0000256|HAMAP-Rule:MF_01819}		1.17241	0.393253	-0.490815		3	3	27.4	27.4	16.703
A0A0H3NAS0	29.4714	30.1419	29.9126	29.6024	30.9708	30.7887	Ribosomal_L20	50S ribosomal protein L20 {ECO:0000256|HAMAP-Rule:MF_00382, ECO:0000256|RuleBase:RU000560}		0.577625	0.393408	0.61201		8	8	40.7	40.7	13.497
A0A0H3NK87	32.1353	31.7962	31.8365	31.4439	31.5611	31.3898	Ribosomal_L32p	50S ribosomal protein L32 {ECO:0000256|HAMAP-Rule:MF_00340}		1.74473	0.39368	-0.457741		6	6	78.9	78.9	6.4463
A0A0H3NAY6	31.3111	31.1354	31.0465	30.1594	30.9092	30.8725	LTXXQ			0.944784	0.394232	-0.517256		20	20	57.8	57.8	18.234
A0A0H3NFQ5	30.0656	30.3156	29.7532	30.5478	30.4672	30.553	TAL_FSA	Transaldolase {ECO:0000256|HAMAP-Rule:MF_00492, ECO:0000256|SAAS:SAAS00118670}		1.3535	0.394241	0.477877		22	21	64.6	59.5	35.591
A0A0H3NR39	26.7789	27.1644	27.2016	25.0572	27.848	25.9512	Sigma70_r1_2;Sigma70_r2;Sigma70_r3;Sigma70_r4	RNA polymerase sigma factor RpoS {ECO:0000256|HAMAP-Rule:MF_00959}		0.385084	0.394414	-0.762855		7	6	25.2	22.1	37.932
A0A0H3NEN1	28.6549	28.7437	28.5391	27.8467	28.451	28.1812	Wzz			1.23747	0.39469	-0.486274		13	13	36.7	36.7	36.258
A0A0H3ND15	30.365	30.4589	30.0534	29.6643	30.198	29.4924	KGG			0.969394	0.39592	-0.50751		6	3	73.3	36.7	6.1394
A0A0H3NJ23	28.9602	29.6231	29.1427	28.2891	28.7124	29.1243	Glutaredoxin	Glutaredoxin {ECO:0000256|RuleBase:RU364065}		0.789698	0.396806	-0.533427		5	5	60.2	60.2	9.1354
A0A0H3NMH1	24.8714	25.5116	24.6611	25.1351	25.6569	25.8806	YecR			0.736462	0.397439	0.542848		4	4	42.3	42.3	12.197
A0A0H3NFJ4	25.3835	25.7195	25.4307	25.6598	24.4238	24.7716	FtsJ	Ribosomal RNA large subunit methyltransferase M {ECO:0000256|HAMAP-Rule:MF_01551, ECO:0000256|SAAS:SAAS00058276}		0.662541	0.398545	-0.559533		2	2	5.7	5.7	42.02
A0A0H3N972	25.2918	24.7593	25.2611	25.9457	25.7165	25.193	THF_DHG_CYH;THF_DHG_CYH_C	Bifunctional protein FolD {ECO:0000256|HAMAP-Rule:MF_01576}		0.847574	0.401592	0.514312		4	4	17	17	30.873
A0A0H3NHD5	25.1766	25.7142	26.4629	25.4283	26.9902	26.8931	Mannitol_dh;Mannitol_dh_C	Mannitol-1-phosphate 5-dehydrogenase {ECO:0000256|HAMAP-Rule:MF_00196, ECO:0000256|SAAS:SAAS00320441}		0.446863	0.401618	0.65263		5	5	17.5	17.5	40.899
A0A0H3N961	28.6252	29.0888	28.6125	28.3099	28.3647	28.2555	PD40;TolB_N	Tol-Pal system protein TolB {ECO:0000256|HAMAP-Rule:MF_00671, ECO:0000256|SAAS:SAAS01034303}		1.36052	0.402581	-0.465432		13	13	36.7	36.7	46.148
A0A0H3NNL2	28.5385	29.2797	29.1206	28.113	28.7161	28.5577	Gln-synt_C;Gln-synt_N	Glutamine synthetase {ECO:0000256|RuleBase:RU004356}		0.830904	0.403575	-0.517329		14	14	27.5	27.5	51.785
A0A0H3NM85	31.3551	31.1254	31.0117	30.6846	30.838	30.6392	Ribosomal_L21p	50S ribosomal protein L21 {ECO:0000256|HAMAP-Rule:MF_01363, ECO:0000256|RuleBase:RU000562, ECO:0000256|SAAS:SAAS00352960}		1.70875	0.406572	-0.443454		10	10	64.1	64.1	11.578
A0A0H3NK11	30.3652	30.4483	30.1751	29.6985	30.0136	29.9438	FMN_red	NAD(P)H dehydrogenase (quinone) {ECO:0000256|HAMAP-Rule:MF_01017}		1.62315	0.408449	-0.444224		13	13	60.1	60.1	20.867
A0A0H3NCF8	31.8707	32.0937	32.0503	32.3298	32.4994	32.4596	TAL_FSA	Transaldolase {ECO:0000256|HAMAP-Rule:MF_00492, ECO:0000256|RuleBase:RU004155, ECO:0000256|SAAS:SAAS00118670}		2.11851	0.414044	0.424692		31	30	69.4	64.4	35.171
A0A0H3N9M5	29.0529	28.4709	28.962	29.3539	29.2217	29.2953	Seryl_tRNA_N;tRNA-synt_2b	Serine--tRNA ligase {ECO:0000256|HAMAP-Rule:MF_00176}		1.17483	0.41476	0.461702		16	16	36.7	36.7	48.58
A0A0H3NCQ0	28.2086	28.3901	27.9394	27.7352	27.9084	27.5219				1.24758	0.415049	-0.45753		8	8	75.3	75.3	10.129
A0A0H3N800	28.2466	28.2549	28.44	28.0091	27.8611	27.8087	Pribosyltran	Xanthine phosphoribosyltransferase {ECO:0000256|HAMAP-Rule:MF_01903}		2.07343	0.415442	-0.420892		4	4	30.3	30.3	16.969
A0A0H3NJ87	25.8867	26.0481	26.129	26.2228	26.7878	26.424	PBP			1.1932	0.416212	0.456936		5	5	36.1	36.1	17.072
A0A0H3NDX8	29.2984	29.2519	29.2749	28.7748	28.7207	29.048	SBP_bac_3			1.85695	0.416986	-0.427245		12	12	51.2	51.2	28.379
A0A0H3NJQ1	30.151	30.0739	29.8999	29.5112	29.6985	29.6581	DRTGG;PTA_PTB	Phosphate acetyltransferase {ECO:0000256|PIRNR:PIRNR006107}		1.95849	0.422964	-0.419006		23	23	29.1	29.1	77.277
A0A0H3N962	32.3942	32.4392	32.3383	32.0372	31.9974	31.9445	Aconitase;Aconitase_2_N;Aconitase_B_N	Aconitate hydratase B {ECO:0000256|PIRNR:PIRNR036687}		3.25448	0.423522	-0.397559		52	52	51.1	51.1	93.528
A0A0H3N7K6	24.7901	26.4784	24.808	25.8299	25.9362	26.0659	Dala_Dala_lig_C;Dala_Dala_lig_N	D-alanine--D-alanine ligase {ECO:0000256|HAMAP-Rule:MF_00047, ECO:0000256|SAAS:SAAS01090413}		0.446094	0.436468	0.585189		4	4	16.7	16.7	32.635
A0A0H3N9M1	29.0663	28.6926	28.7837	28.5828	28.6823	27.8313	Pyr_redox_2	Thioredoxin reductase {ECO:0000256|RuleBase:RU003881}		0.761367	0.437295	-0.482052		8	8	43.2	43.2	34.684
A0A0H3NJC8	30.7392	30.6228	30.6993	30.5535	30.372	29.751	Ribosomal_L34	50S ribosomal protein L34 {ECO:0000256|HAMAP-Rule:MF_00391, ECO:0000256|SAAS:SAAS00020245}		0.875829	0.443629	-0.461581		5	5	37	37	5.3803
A0A0H3NBB0	28.8936	29.1054	28.9635	29.399	29.2647	29.5141	TPP_enzyme_C;TPP_enzyme_M;TPP_enzyme_N			1.88123	0.443649	0.405054		15	15	30.8	30.8	61.683
A0A0H3NIX6	31.3024	31.1102	31.2632	31.6036	31.7835	31.5034	DeoC			1.79906	0.445201	0.404911		23	23	51.7	51.7	38.088
A0A0H3NHD4	29.3121	28.4905	28.5253	28.1258	28.0351	28.6969	ADH_N;ADH_zinc_N	L-threonine 3-dehydrogenase {ECO:0000256|HAMAP-Rule:MF_00627, ECO:0000256|SAAS:SAAS00321739}		0.654092	0.446391	-0.489997		8	8	23.8	23.8	37.212
A0A0H3NPK6	29.9736	30.0987	29.933	29.4308	29.6871	29.6809	HTH_12;OB_RNB;RNB;S1	Ribonuclease R {ECO:0000256|HAMAP-Rule:MF_01895}		1.82877	0.447151	-0.40217		23	23	30.3	30.3	92.048
A0A0H3NGI8	28.6344	28.734	28.9788	29.524	29.4103	28.7806	SecIII_SopE_N;SopE_GEF	Guanine nucleotide exchange factor {ECO:0000256|PIRNR:PIRNR034781}		0.836646	0.448723	0.455907		14	14	54.6	54.6	26.635
A0A0H3NLZ5	25.2454	25.8467	25.3979	25.8607	25.8638	26.0591	CN_hydrolase			1.05503	0.44919	0.431169		7	7	27.1	27.1	33.115
A0A0H3NH30	27.3723	26.7651	26.8231	27.3003	27.5634	27.3916	DUF2756			0.97092	0.456757	0.431613		3	3	29.7	29.7	15.299
A0A0H3N8Y8	29.198	28.3232	28.4738	27.9828	27.9978	28.593	AAA_2;ClpB_D2-small;zf-C4_ClpX	ATP-dependent Clp protease ATP-binding subunit ClpX {ECO:0000256|HAMAP-Rule:MF_00175, ECO:0000256|SAAS:SAAS01076755}		0.634505	0.459981	-0.473792		14	14	36.2	36.2	46.175
A0A0H3NCU6	24.9171	24.839	25.2067	24.4122	26.1258	26.098	Pribosyltran	Hypoxanthine phosphoribosyltransferase {ECO:0000256|RuleBase:RU364099}		0.4102	0.460698	0.557745		5	5	32	32	20.068
A0A0H3NDL1	32.1291	32.5141	32.5472	32.8137	32.7959	32.7802	GDPD			1.38616	0.461763	0.39978		31	31	60.4	60.4	40.424
A0A0H3NJJ6	28.4825	28.0058	28.5515	29.158	28.6594	24.6831	Ribonuc_red_sm			0.232998	0.466596	-0.846429		7	7	25.8	25.8	43.552
A0A0H3NFX0	29.3556	29.3008	29.2748	28.9774	28.8877	28.9796		Uracil phosphoribosyltransferase {ECO:0000256|HAMAP-Rule:MF_01218, ECO:0000256|SAAS:SAAS00709136}		3.14664	0.466627	-0.362158		11	11	60.1	60.1	22.533
A0A0H3NJ45	32.506	32.2134	32.3541	32.1057	32.0156	31.7645	2-oxogl_dehyd_N;E1_dh;OxoGdeHyase_C;Transket_pyr			1.39317	0.466963	-0.395891		55	55	55.9	55.9	104.82
A0A0H3ND07	25.4739	25.5155	25.4881	26.398	25.8727	25.5128	Fer4_11;Fer4_4			0.780094	0.46844	0.435361		2	2	11.2	11.2	22.766
A0A0H3NJ17	29.0512	29.5709	29.0133	29.6809	29.3306	29.9138	PGM_PMM_I;PGM_PMM_II;PGM_PMM_III;PGM_PMM_IV			0.804312	0.46853	0.429962		20	20	43.6	43.6	58.089
A0A0H3NTL9	24.5633	25.8712	25.9415	24.2355	25.3579	25.1548	GTP_EFTU;GTP_EFTU_D2;SelB-wing_2;SelB-wing_3			0.406894	0.468699	-0.542592		2	2	4.2	4.2	68.65
A0A0H3NBL7	30.6175	30.8343	30.6335	30.2831	30.2885	30.3962	Aminotran_1_2	Aminotransferase {ECO:0000256|RuleBase:RU000481}		2.03786	0.469355	-0.372507		21	21	54	54	43.521
A0A0H3NF80	29.1732	29.2544	29.6584	29.5328	29.1076	27.899	CCG;Fer4_8			0.430795	0.472755	-0.51551		21	21	56.1	56.1	44.13
A0A0H3N9C6	25.6937	23.7844	26.2041	25.7122	25.9604	25.7916	Pyr_redox_2;Thioredoxin_3			0.330563	0.472829	0.593996		6	6	15.2	15.2	55.949
A0A0H3NHZ8	26.6144	26.7297	26.9176	26.3744	26.2627	26.4917	Ubie_methyltran	Ubiquinone/menaquinone biosynthesis C-methyltransferase UbiE {ECO:0000256|HAMAP-Rule:MF_01813}		1.57308	0.474023	-0.377675		5	5	26.3	26.3	28.136
A0A0H3NJG5	30.088	30.1188	30.083	30.5688	30.4246	30.3714	PNP_UDP_1	Purine nucleoside phosphorylase DeoD-type {ECO:0000256|HAMAP-Rule:MF_01627}		2.40283	0.476072	0.358351		18	18	73.2	73.2	25.978
A0A0H3NEM4	30.8334	30.9856	30.9334	31.4848	31.1598	31.2281	AAA;AAA_2;Clp_N;ClpB_D2-small	Chaperone protein ClpB {ECO:0000256|RuleBase:RU362034}		1.58061	0.477255	0.373439		54	54	57.3	57.3	95.436
A0A0H3NAY0	28.2996	28.5279	28.263	28.576	28.7732	28.8588	Aminotran_3	Succinylornithine transaminase {ECO:0000256|HAMAP-Rule:MF_01173}		1.46695	0.478054	0.372466		15	15	46.8	46.8	43.831
A0A0H3NXF6	26.5156	26.8116	26.9494	27.1227	26.6079	24.8413	Pro_CA			0.333474	0.478139	-0.568233		10	10	46.7	46.7	26.644
A0A0H3NKP0	30.7368	30.4581	30.3505	30.4232	30.1105	29.7947	IF3_C;IF3_N	Translation initiation factor IF-3 {ECO:0000256|HAMAP-Rule:MF_00080, ECO:0000256|RuleBase:RU000646}		0.879173	0.478789	-0.40564		14	14	83.3	83.3	20.594
A0A0H3NCM7	29.1419	29.1573	29.1182	28.8633	28.8958	28.5357	G6PD_C;G6PD_N	Glucose-6-phosphate 1-dehydrogenase {ECO:0000256|HAMAP-Rule:MF_00966}		1.49845	0.479027	-0.374195		20	20	45	45	55.921
A0A0H3NA48	28.9188	28.6772	28.9615	29.1981	29.2504	29.2042	ADK_lid	Adenylate kinase {ECO:0000256|HAMAP-Rule:MF_00235, ECO:0000256|RuleBase:RU003331, ECO:0000256|SAAS:SAAS00914410}		1.81177	0.479173	0.365026		11	11	57.9	57.9	23.488
A0A0H3NEM2	26.9168	27.0124	26.8777	26.7007	26.0895	26.8129	DEAD;Helicase_C	ATP-dependent RNA helicase SrmB {ECO:0000256|HAMAP-Rule:MF_00967}		0.813611	0.484167	-0.401302		9	9	23.9	23.9	50.056
A0A0H3NC32	26.7622	26.3219	26.5256	26.9365	26.5613	27.3493	FlaE;Flg_bb_rod;Flg_bbr_C	Flagellar hook protein FlgE {ECO:0000256|RuleBase:RU362116}		0.724093	0.484759	0.412491		5	5	13.2	13.2	42.21
A0A0H3NI81	27.4886	27.4128	24.1576	27.5535	24.8457	24.2022	EPSP_synthase	UDP-N-acetylglucosamine 1-carboxyvinyltransferase {ECO:0000256|HAMAP-Rule:MF_00111}		0.211309	0.485283	-0.819208		5	5	14.3	14.3	44.74
A0A0H3NHL9	28.8369	29.0635	28.8586	29.2688	29.2904	29.2563	EIID-AGA			2.07353	0.485404	0.35214		10	10	26.9	26.9	31.263
A0A0H3NLH5	30.8464	30.7825	30.7447	30.4732	30.4427	30.4504	Response_reg;Trans_reg_C			3.38162	0.485459	-0.335752		14	14	52.9	52.9	27.291
A0A0H3NIK3	25.9703	24.5246	24.7043	24.2189	24.6897	24.8261	Pentapeptide_4;SopA;SopA_C			0.424694	0.485588	-0.488164		3	3	5.1	5.1	86.782
A0A0H3NBC6	27.8071	27.4559	25.2089	27.4999	27.5051	27.2405	AAA;AAA_2;Clp_N;ClpB_D2-small			0.292335	0.485649	0.591192		9	9	13.5	13.5	84.036
A0A0H3NI01	30.3428	30.2839	30.2656	29.7011	30.048	30.0423	OEP			1.45595	0.486209	-0.366943		24	24	42.8	42.8	53.685
A0A0H3NIL5	32.223	32.2285	32.3724	32.0673	31.934	31.7566	Ribosomal_L1	50S ribosomal protein L1 {ECO:0000256|HAMAP-Rule:MF_01318}		1.59164	0.490976	-0.35535		13	13	51.7	51.7	24.728
A0A0H3NKP5	30.2653	30.3437	30.4405	30.5861	30.6708	30.8225	Bac_DNA_binding	Integration host factor subunit alpha {ECO:0000256|RuleBase:RU004485, ECO:0000256|SAAS:SAAS00084680}		1.7943	0.493896	0.343341		8	8	65	65	11.764
A0A0H3ND82	27.5946	28.3741	28.3324	28.4748	28.382	28.6587	tRNA_bind;tRNA-synt_1g	Methionine--tRNA ligase {ECO:0000256|HAMAP-Rule:MF_00098}		0.693549	0.494048	0.404879		12	12	19.5	19.5	76.273
A0A0H3NJU7	30.5939	30.6695	30.3958	30.0503	30.2192	30.3289	ketoacyl-synt;Ketoacyl-synt_C			1.43034	0.494056	-0.353614		13	13	27.7	27.7	42.373
A0A0H3N8W7	27.2227	27.1875	27.0141	25.3452	27.2824	27.2308	LptE	LPS-assembly lipoprotein LptE {ECO:0000256|HAMAP-Rule:MF_01186, ECO:0000256|SAAS:SAAS00963593}		0.336429	0.494374	-0.522003		4	4	33.2	33.2	21.457
A0A0H3NAW8	30.34	30.5536	30.6259	30.0615	30.1438	30.2711	PK;PK_C	Pyruvate kinase {ECO:0000256|RuleBase:RU000504}		1.52497	0.495309	-0.347717		19	19	38.3	38.3	48.652
A0A0H3NDK2	29.9244	29.8875	29.7436	29.3936	29.4827	29.6542	ATP-cone;Ribonuc_red_lgC;Ribonuc_red_lgN	Ribonucleoside-diphosphate reductase {ECO:0000256|RuleBase:RU003410}		1.65195	0.495622	-0.341633		36	36	43.9	43.9	85.735
A0A0H3N9I3	25.7438	24.9588	25.4718	26.0708	25.4967	25.8139	Radical_SAM;TRAM;UPF0004	tRNA-2-methylthio-N(6)-dimethylallyladenosine synthase {ECO:0000256|HAMAP-Rule:MF_01864, ECO:0000256|SAAS:SAAS00623688}		0.63983	0.496155	0.402386		5	5	9.1	9.1	53.715
A0A0H3NHH4	24.9756	25.7707	25.2975	25.633	24.939	24.0607	Guanylate_kin	Guanylate kinase {ECO:0000256|HAMAP-Rule:MF_00328, ECO:0000256|SAAS:SAAS00152752}		0.388579	0.496266	-0.470363		2	2	10.6	10.6	23.498
A0A0H3NHB9	28.8888	29.121	28.9497	29.1602	29.528	29.3066	GST_C;GST_N_3			1.2697	0.498562	0.345088		7	7	32.2	32.2	22.574
A0A0H3NF14	29.8539	29.8579	30.1055	29.668	29.7041	29.4131	Aminotran_3			1.3027	0.498856	-0.344026		22	22	53.2	53.2	45.636
A0A0H3NK71	29.7034	29.5928	29.6802	29.4385	29.2722	29.2897	Pyr_redox_2;Pyr_redox_dim	Soluble pyridine nucleotide transhydrogenase {ECO:0000256|HAMAP-Rule:MF_00247}		2.18516	0.499915	-0.325329		13	13	39.7	39.7	51.608
A0A0H3NIU7	30.8404	30.5089	30.9749	31.1953	31.0182	31.1684	ACAS_N;AMP-binding;AMP-binding_C	Acetyl-coenzyme A synthetase {ECO:0000256|HAMAP-Rule:MF_01123}		1.11229	0.500077	0.352528		40	40	67.6	67.6	72.152
A0A0H3NFE6	24.4798	26.362	26.8404	27.1801	27.3664	25.0183	DnaJ;DnaJ_C	Curved DNA-binding protein {ECO:0000256|HAMAP-Rule:MF_01154, ECO:0000256|SAAS:SAAS00724453}		0.2368	0.500273	0.62751		7	7	25.5	25.5	34.693
A0A0H3NHN2	32.3472	32.2009	32.2341	31.9392	31.8343	32.0303	PGK	Phosphoglycerate kinase {ECO:0000256|HAMAP-Rule:MF_00145, ECO:0000256|RuleBase:RU000532, ECO:0000256|SAAS:SAAS00041088}		1.97766	0.500311	-0.326096		26	26	60.5	60.5	41.132
A0A0H3NH94	25.5215	25.908	25.4876	25.0049	25.6243	25.1524	Glyco_tran_28_C;Glyco_transf_28	UDP-N-acetylglucosamine--N-acetylmuramyl-(pentapeptide) pyrophosphoryl-undecaprenol N-acetylglucosamine transferase {ECO:0000256|HAMAP-Rule:MF_00033, ECO:0000256|SAAS:SAAS00765687}		0.755091	0.500846	-0.37852		5	5	15.2	15.2	37.862
A0A0H3N7V0	29.7046	29.6098	29.5099	29.2895	29.3198	29.247	Lipoprotein_9	Lipoprotein {ECO:0000256|PIRNR:PIRNR002854}		2.23657	0.501364	-0.322648		13	13	50.9	50.9	29.435
A0A0H3NJK9	25.2637	25.2742	25.3518	25.0646	24.9434	24.9072	ABC_membrane;ABC_tran			2.38275	0.501439	-0.324888		2	2	3.1	3.1	62.989
A0A0H3NHF3	26.811	27.0606	24.3591	26.5786	26.477	26.8848	Pribosyltran	Orotate phosphoribosyltransferase {ECO:0000256|HAMAP-Rule:MF_01208, ECO:0000256|SAAS:SAAS00615437}		0.26086	0.502422	0.569906		5	5	18.3	18.3	23.562
A0A0H3NG32	27.5397	27.4414	27.0481	27.1592	26.5062	27.2131	DUF1190	UPF0441 protein YgiB {ECO:0000256|HAMAP-Rule:MF_01188}		0.634938	0.504855	-0.383596		4	4	21.5	21.5	23.387
A0A0H3NAK6	30.1143	29.93	29.9289	29.5371	29.8086	29.6342	Glutaredoxin2_C;GST_N_3			1.5213	0.505205	-0.331089		16	16	67.9	67.9	24.463
A0A0H3NGS5	32.2547	32.3731	32.4545	31.8226	32.1112	32.1445	Ribosomal_L4	50S ribosomal protein L4 {ECO:0000256|HAMAP-Rule:MF_01328}		1.33248	0.506873	-0.33466		19	19	67.2	67.2	22.086
A0A0H3NGB2	27.9044	27.7668	27.4369	28.078	28.1148	27.9387	Lum_binding			1.0783	0.512733	0.341131		8	8	34.7	34.7	23.392
A0A0H3NDW4	29.5599	29.957	29.6336	29.4803	29.3861	29.2826	PK;PK_C	Pyruvate kinase {ECO:0000256|RuleBase:RU000504}		1.16571	0.513002	-0.333823		19	19	39.8	39.8	51.387
A0A0H3NP62	24.7261	25.3577	25.5512	25.2465	24.9926	24.1397	MTS	50S ribosomal protein L3 glutamine methyltransferase {ECO:0000256|HAMAP-Rule:MF_02125}		0.428993	0.514062	-0.418739		3	3	11.3	11.3	35.063
A0A0H3NCZ1	32.9464	32.7999	32.9681	32.638	32.6522	32.4726	Ribosomal_S2	30S ribosomal protein S2 {ECO:0000256|HAMAP-Rule:MF_00291}		1.81287	0.514066	-0.317226		28	28	68.5	68.5	26.758
A0A0H3N9E2	26.775	24.6099	25.8556	25.0285	26.1676	24.4591	CSD			0.262239	0.514455	-0.528481		4	4	52.9	52.9	7.5825
A0A0H3NHA5	27.6724	25.8367	27.8664	26.4877	28.0865	24.9712	OmpW			0.21386	0.519637	-0.610064		2	2	9.9	9.9	22.958
A0A0H3NBY2	31.505	31.6605	31.7031	31.3392	31.2286	31.3735	SBP_bac_5			1.84755	0.520189	-0.309072		28	28	61	61	61.291
A0A0H3N9S4	28.584	28.4189	28.5453	28.3268	28.2938	27.9853	Lyase_aromatic	Histidine ammonia-lyase {ECO:0000256|HAMAP-Rule:MF_00229, ECO:0000256|RuleBase:RU004479, ECO:0000256|SAAS:SAAS00831227}		1.23335	0.526786	-0.314107		13	13	31.4	31.4	53.84
A0A0H3NU72	27.8506	27.8758	28.0001	27.5558	28.6611	28.6658	ATP-synt_DE;ATP-synt_DE_N	ATP synthase epsilon chain {ECO:0000256|HAMAP-Rule:MF_00530}		0.445106	0.527208	0.385383		5	5	23.7	23.7	15.064
A0A0H3NNW3	27.5724	27.3873	28.0198	27.4257	27.3992	27.1278	peroxidase	Catalase-peroxidase {ECO:0000256|HAMAP-Rule:MF_01961, ECO:0000256|RuleBase:RU003451}		0.746427	0.527574	-0.342268		10	10	15.4	15.4	79.655
A0A0H3NAC8	27.456	27.4866	28.1056	27.3126	27.3337	27.3719	ASL_C;Lyase_1	Adenylosuccinate lyase {ECO:0000256|RuleBase:RU361172}		0.741914	0.527951	-0.343343		11	11	21.5	21.5	51.546
A0A0H3NCF5	28.711	29.0179	28.9886	28.5588	28.8845	28.2583	NAD_synthase	NH(3)-dependent NAD(+) synthetase {ECO:0000256|HAMAP-Rule:MF_00193, ECO:0000256|RuleBase:RU003812, ECO:0000256|SAAS:SAAS00694129}		0.757478	0.528286	-0.338647		11	11	42.5	42.5	30.483
A0A0H3NEC9	26.9601	26.4211	24.2388	26.1755	26.6444	26.3396	DUF4115	Cytoskeleton protein RodZ {ECO:0000256|HAMAP-Rule:MF_02017, ECO:0000256|SAAS:SAAS00892895}		0.239819	0.530767	0.513158		7	7	24	24	35.659
A0A0H3NPA9	30.0985	29.3624	29.3355	29.374	29.026	29.3323	PTS-HPr			0.578873	0.53165	-0.354673		7	7	88.2	88.2	9.1193
A0A0H3NMB1	33.1149	33.1179	33.2371	32.7776	32.8151	33.0014	Ldh_1_C;Ldh_1_N	Malate dehydrogenase {ECO:0000256|HAMAP-Rule:MF_01516, ECO:0000256|RuleBase:RU004066, ECO:0000256|SAAS:SAAS00064143}		1.66089	0.536384	-0.291901		24	24	62.5	62.5	32.475
A0A0H3NBW6	31.1311	31.2938	30.8495	30.4522	31.1029	30.707	Mn_catalase			0.666577	0.536794	-0.337416		13	13	44.2	44.2	31.846
A0A0H3NGS0	32.9575	32.9095	33.0406	32.6261	32.7388	32.6896	KH_2;Ribosomal_S3_C	30S ribosomal protein S3 {ECO:0000256|HAMAP-Rule:MF_01309}		2.31656	0.536954	-0.284384		29	29	88.4	88.4	25.983
A0A0H3NEA5	28.8196	28.3237	28.3886	28.0334	28.0773	28.4426	HGTP_anticodon	Histidine--tRNA ligase {ECO:0000256|HAMAP-Rule:MF_00127}		0.738273	0.537341	-0.326145		12	12	40.3	40.3	46.927
A0A0H3NDQ5	29.0579	28.9635	29.5036	28.8431	28.8415	28.884	Oxidored_q6	NADH-quinone oxidoreductase subunit B {ECO:0000256|HAMAP-Rule:MF_01356}		0.888889	0.537363	-0.31878		8	8	35	35	25.089
A0A0H3N8I8	27.6029	27.3198	27.8847	28.4576	27.7218	27.6933	5_nucleotid_C;Metallophos			0.522721	0.537939	0.355144		10	10	18.2	18.2	60.438
A0A0H3NQ01	25.951	25.2177	24.8878	25.6359	25.8792	25.6225	HsdM_N;N6_Mtase			0.481797	0.537988	0.360379		6	6	12.9	12.9	59.33
A0A0H3NFA1	31.4317	31.7693	31.3679	31.2713	31.1562	31.2509	DUF883			1.07761	0.540519	-0.296855		10	10	38.8	38.8	11.637
A0A0H3NGZ8	26.4929	26.669	26.3717	26.8321	26.3081	25.1976	ATP-synt_ab;ATP-synt_ab_N			0.336136	0.54075	-0.398609		6	6	16.7	16.7	47.61
A0A0H3N9H9	31.5758	31.5565	31.5995	31.9014	31.7326	31.9384	SBP_bac_3			1.91242	0.541402	0.280209		27	27	69.5	69.5	34.088
A0A0H3NHH6	30.5029	30.2896	30.2625	29.9757	30.1842	30.0267	Trehalase	Periplasmic trehalase {ECO:0000256|HAMAP-Rule:MF_01060}		1.37086	0.542256	-0.289454		17	17	27	27	63.558
A0A0H3NC19	29.1757	29.1602	28.6556	28.7773	28.5277	28.7466	MMR_HSR1;YchF-GTPase_C	Ribosome-binding ATPase YchF {ECO:0000256|HAMAP-Rule:MF_00944}		0.767042	0.542775	-0.313323		13	13	43.8	43.8	39.63
A0A0H3NEL4	30.5566	30.6101	30.7343	31.368	30.8898	30.621	Gly_radical	Autonomous glycyl radical cofactor {ECO:0000256|HAMAP-Rule:MF_00806, ECO:0000256|SAAS:SAAS00058385}		0.65641	0.542813	0.325878		13	12	91.3	91.3	14.344
A0A0H3N9L3	30.0436	29.8009	30.2795	30.5439	30.414	30.1097	M20_dimer;Peptidase_M20			0.766869	0.543168	0.314518		14	14	34.4	34.4	52.436
A0A0H3NDF6	26.4353	26.4834	26.6064	26.8169	26.9139	26.6602	ALAD	Delta-aminolevulinic acid dehydratase {ECO:0000256|RuleBase:RU000515}		1.48906	0.543317	0.28864		5	5	20.7	20.7	35.547
A0A0H3P010	24.3162	26.1456	26.0773	25.381	25.3267	24.5079	Transposase_31			0.266278	0.543523	-0.44114		6	6	21.4	21.4	35.321
A0A0H3NKR1	31.9238	31.8276	32.0099	32.0296	32.2467	32.3398	Ribosomal_L19	50S ribosomal protein L19 {ECO:0000256|HAMAP-Rule:MF_00402, ECO:0000256|RuleBase:RU000559}		1.26261	0.551835	0.284979		19	19	81.7	81.7	13.13
A0A0H3NSC0	25.554	25.602	24.7296	24.8755	26.1064	26.0453	GTP1_OBG;MMR_HSR1	GTPase Obg {ECO:0000256|HAMAP-Rule:MF_01454}		0.317726	0.556149	0.380567		2	2	5.9	5.9	43.103
A0A0H3NDN2	25.857	24.5737	24.775	25.2991	24.87	26.2233	SpoVR			0.282462	0.559852	0.395547		4	4	9.8	9.8	60.539
A0A0H3NFQ6	32.7406	32.9229	32.7596	32.4746	32.4026	32.7062	Iso_dh	Isocitrate dehydrogenase [NADP] {ECO:0000256|RuleBase:RU004446}		1.2141	0.55986	-0.279916		31	31	55.5	55.5	45.787
A0A0H3NM77	29.4067	28.9552	28.884	29.5388	28.2591	28.3598	KH_5;NusA_N	Transcription termination/antitermination protein NusA {ECO:0000256|HAMAP-Rule:MF_00945}		0.338976	0.561284	-0.362712		14	14	25.4	25.4	55.425
A0A0H3NFZ2	26.6071	24.4634	26.0245	24.6678	25.5745	25.5697	NiFeSe_Hases			0.237994	0.562843	-0.427641		4	4	10.9	10.9	62.437
A0A0H3NVR3	32.5416	32.5808	32.7243	33.0888	32.896	32.6991	FumaraseC_C;Lyase_1	Aspartate ammonia-lyase {ECO:0000256|RuleBase:RU362017}		1.04489	0.563815	0.279063		35	35	68	68	52.285
A0A0H3NDA5	25.6134	28.1059	27.8834	27.7725	27.6366	27.5322	DUF1100	Esterase FrsA {ECO:0000256|HAMAP-Rule:MF_01063}		0.217159	0.564905	0.446171		9	9	22.9	22.9	47.159
A0A0H3N8A6	28.3676	28.0619	28.5528	27.7546	28.3712	27.9399	YajC			0.587857	0.566	-0.305545		5	5	30	30	11.844
A0A0H3N8Z5	27.1196	27.2223	26.7915	27.2385	27.5518	27.2076	LptD;OstA	LPS-assembly protein LptD {ECO:0000256|HAMAP-Rule:MF_01411, ECO:0000256|SAAS:SAAS00073013}		0.780627	0.566759	0.288121		13	13	22.8	22.8	89.821
A0A0H3NI82	35.528	35.516	35.6908	35.3091	35.3545	35.2927	FGGY_C;FGGY_N	Glycerol kinase {ECO:0000256|HAMAP-Rule:MF_00186}		1.92326	0.568262	-0.259525		53	53	73.9	73.9	56.051
A0A0H3NH87	24.8703	25.5028	25.4567	26.0649	25.4577	25.2642	Mur_ligase;Mur_ligase_C;Mur_ligase_M	UDP-N-acetylmuramoyl-L-alanyl-D-glutamate--2,6-diaminopimelate ligase {ECO:0000256|HAMAP-Rule:MF_00208}		0.432506	0.570138	0.318967		5	5	11.9	11.9	53.286
A0A0H3NU77	30.9222	30.8733	30.7368	30.4293	30.6938	30.6106	ATP-synt_B	ATP synthase subunit b {ECO:0000256|HAMAP-Rule:MF_01398}		1.30239	0.57081	-0.26621		22	22	68.6	68.6	17.365
A0A0H3ND92	27.1442	27.6721	28.0206	27.5502	28.363	27.8993	OpuAC			0.396301	0.57148	0.325216		7	7	19.3	19.3	32.757
A0A0H3P198	26.4916	26.1384	24.0566	25.4077	25.5325	24.4399	ProQ	RNA chaperone ProQ {ECO:0000256|SAAS:SAAS00876659}		0.201132	0.572347	-0.435485		1	1	11	11	22.464
A0A0H3NMW9	27.1909	27.388	27.5513	27.8391	27.3619	27.7713	PTS_EIIA_2;PTS_EIIC;PTS_IIB			0.704375	0.57246	0.28072		12	12	20.4	20.4	68.164
A0A0H3NDR3	31.1496	30.9038	31.2273	31.0919	30.7121	30.6453	DAO;Fer2_BFD	Glycerol-3-phosphate dehydrogenase {ECO:0000256|RuleBase:RU361217}		0.749511	0.572541	-0.277175		34	34	56.6	56.6	59.028
A0A0H3NBT7	28.4347	28.4969	28.3853	27.7023	28.4786	28.2562	DUF3313			0.557955	0.572975	-0.293276		2	2	12.6	12.6	24.439
A0A0H3NBY3	31.5978	31.6725	31.5155	31.8277	31.6402	32.1414	Usp			0.831417	0.5735	0.274446		15	15	75.7	75.7	15.714
A0A0H3NKZ8	28.8591	29.0826	28.8912	28.7163	28.8932	28.392	Aldedh			0.786775	0.574171	-0.277067		19	19	50.2	50.2	51.848
A0A0H3NGQ1	31.7492	32.3431	32.1879	31.7474	31.8536	31.8433	Ribosomal_L27A	50S ribosomal protein L15 {ECO:0000256|HAMAP-Rule:MF_01341, ECO:0000256|RuleBase:RU003889, ECO:0000256|SAAS:SAAS00402269}		0.701912	0.574289	-0.278601		15	15	64.6	64.6	14.966
A0A0H3NIN9	31.0967	31.1331	30.8894	30.9247	30.8934	30.4626	ICL			0.769218	0.57472	-0.279494		23	23	56.7	56.7	47.562
A0A0H3NHN3	27.0276	27.4854	26.8591	27.2759	27.4344	27.5226	HTH_IclR;IclR			0.646311	0.574837	0.28691		8	8	35.4	35.4	29.863
A0A0H3N9D6	32.9912	33.2807	33.1001	33.3228	33.5274	33.3193	Ferritin	DNA protection during starvation protein {ECO:0000256|HAMAP-Rule:MF_01441, ECO:0000256|SAAS:SAAS00760410}		1.14799	0.575427	0.265859		23	23	86.8	86.8	18.717
A0A0H3NCT0	31.7248	31.7063	31.8592	32.0821	31.9384	32.0166	Pyr_redox_2;Pyr_redox_dim	Dihydrolipoyl dehydrogenase {ECO:0000256|RuleBase:RU003692}		1.76017	0.575679	0.248902		39	39	66.5	66.5	50.639
A0A0H3NHR4	29.7073	29.493	29.622	30.085	29.878	29.6601	ATP-synt	ATP synthase gamma chain {ECO:0000256|HAMAP-Rule:MF_00815}		0.905262	0.575903	0.266909		22	22	51.9	51.9	31.555
A0A0H3NMK2	25.1106	25.3407	25.0968	25.6204	25.9161	24.9288	HSP33	33 kDa chaperonin {ECO:0000256|HAMAP-Rule:MF_00117}		0.431665	0.576981	0.305733		2	2	7.8	7.8	32.643
A0A0H3ND65	27.3952	27.6751	27.2579	27.5962	27.6572	27.8734	ADH_zinc_N			0.829264	0.578764	0.2662		7	7	27.2	27.2	37.762
A0A0H3NGS7	32.6162	32.5331	32.4843	32.7171	32.7274	32.936	Ribosomal_S7	30S ribosomal protein S7 {ECO:0000256|HAMAP-Rule:MF_00480}		1.429	0.579518	0.248959		22	22	84.6	84.6	17.59
A0A0H3ND87	27.1123	27.3553	27.1265	27.4494	27.3487	27.5527	DUF1338			1.20568	0.580163	0.252233		12	12	25.5	25.5	50.964
A0A0H3NJA8	29.015	29.0712	28.9864	29.4008	29.273	29.1413	Anticodon_1;tRNA-synt_1;Val_tRNA-synt_C	Valine--tRNA ligase {ECO:0000256|HAMAP-Rule:MF_02004}		1.45526	0.58034	0.247454		23	23	23.6	23.6	108.17
A0A0H3NG01	29.0741	29.6171	29.3683	29.3991	29.5345	29.9807	NDK	Nucleoside diphosphate kinase {ECO:0000256|HAMAP-Rule:MF_00451, ECO:0000256|RuleBase:RU004013}		0.533022	0.580595	0.284938		8	8	69.2	69.2	15.521
A0A0H3NDT2	23.6174	27.2447	24.8378	26.1151	26.4519	24.6264	SecIII_SopE_N;SopE_GEF	Guanine nucleotide exchange factor {ECO:0000256|PIRNR:PIRNR034781}		0.154589	0.583141	0.497847		5	5	27.5	27.5	26.448
A0A0H3NIW5	27.6574	27.7617	27.8132	28.061	27.91	27.983	5_nucleotid_C;Metallophos			1.72013	0.583169	0.240552		11	11	23.8	23.8	70.516
A0A0H3NIG9	31.3677	31.3122	31.4686	31.7435	31.6829	31.4663	HSP90	Chaperone protein HtpG {ECO:0000256|HAMAP-Rule:MF_00505, ECO:0000256|SAAS:SAAS00869959}		1.21674	0.584074	0.248073		45	45	60.7	60.7	71.486
A0A0H3NRJ2	27.5266	27.7892	27.945	28.0615	27.9683	27.9954	AMP_N;Peptidase_M24			0.952699	0.584915	0.254806		8	8	22.1	22.1	42.481
A0A0H3NFR8	30.8858	31.0907	30.8772	31.3021	31.2489	31.0428	tRNA_anti-codon;tRNA-synt_2	Lysine--tRNA ligase {ECO:0000256|HAMAP-Rule:MF_00252}		1.09994	0.586255	0.246727		28	28	48.1	48.1	57.575
A0A0H3NGZ6	27.9901	28.38	27.9452	28.3078	27.7687	27.3636	T3SS_TC			0.403558	0.58713	-0.291744		9	9	35.6	35.6	37.112
A0A0H3NL96	29.0318	28.7623	29.1962	29.1741	29.0202	29.6124	HAMP;MCPsignal;TarH			0.553171	0.587744	0.27211		18	15	37.1	31.1	60.169
A0A0H3NDE7	25.1327	24.8555	24.1497	25.591	25.2109	24.3189	NA37	Nucleoid-associated protein YejK {ECO:0000256|HAMAP-Rule:MF_00730}		0.275656	0.588051	0.327667		3	3	11.3	11.3	37.876
A0A0H3NJK0	30.9697	31.0388	30.9866	30.8072	30.8622	30.6163	ATP-synt_ab;Rho_N;Rho_RNA_bind	Transcription termination factor Rho {ECO:0000256|HAMAP-Rule:MF_01884}		1.42234	0.591578	-0.236413		33	33	56.6	56.6	46.993
A0A0H3NIQ6	24.1953	26.3124	24.6534	25.5135	25.5384	25.1851	PS_Dcarbxylase	Phosphatidylserine decarboxylase proenzyme {ECO:0000256|HAMAP-Rule:MF_00662}		0.213149	0.596298	0.358632		4	4	17.4	17.4	35.888
A0A0H3NBR4	30.7913	30.6707	30.851	30.8613	30.2572	30.4307	Redoxin	Thiol peroxidase {ECO:0000256|HAMAP-Rule:MF_00269}		0.609946	0.601739	-0.254588		15	15	62.5	62.5	18.025
A0A0H3NXR8	26.9344	27.0252	27.2318	26.8906	26.9523	26.6223				0.836888	0.602879	-0.242053		5	5	36	36	12.432
A0A0H3NPH5	29.3795	29.7998	29.4952	29.2266	29.2519	29.4651	EFP;EFP_N;Elong-fact-P_C	Elongation factor P {ECO:0000256|HAMAP-Rule:MF_00141}		0.766027	0.604079	-0.243667		7	7	31.9	31.9	20.623
A0A0H3NIZ3	34.663	34.5744	34.5816	34.8101	34.792	34.8586	Cpn60_TCP1	60 kDa chaperonin {ECO:0000256|HAMAP-Rule:MF_00600, ECO:0000256|RuleBase:RU000419}		2.45373	0.604504	0.213874		58	58	75.7	75.7	57.285
A0A0H3NMT2	23.8971	24.8103	25.1312	25.1082	24.9494	24.6484	CBP_GIL			0.298207	0.60471	0.289129		3	3	7.1	7.1	59.306
A0A0H3NNY9	31.3262	31.418	31.3242	31.0835	31.2624	31.0404	Ribosomal_L11;Ribosomal_L11_N	50S ribosomal protein L11 {ECO:0000256|HAMAP-Rule:MF_00736, ECO:0000256|SAAS:SAAS00731162}		1.41806	0.604865	-0.227379		10	10	45.1	45.1	14.875
A0A0H3NVV1	29.5556	29.6818	29.4921	28.8869	29.557	29.5305	Band_7	Protein HflC {ECO:0000256|PIRNR:PIRNR005651}		0.484073	0.604905	-0.25164		19	19	57.5	57.5	37.544
A0A0H3NJ70	31.4326	31.327	31.3125	31.1074	31.1468	31.1745	His_Phos_1	2,3-bisphosphoglycerate-dependent phosphoglycerate mutase {ECO:0000256|HAMAP-Rule:MF_01039, ECO:0000256|RuleBase:RU004512}		2.13726	0.605211	-0.214448		19	19	58.8	58.8	28.493
A0A0H3NI93	29.0441	28.8768	29.032	28.797	28.5832	28.8849	DJ-1_PfpI	Glyoxalase {ECO:0000256|PIRNR:PIRNR006320}		1.03009	0.605786	-0.229297		7	7	54.8	54.8	22.903
A0A0H3NPA2	28.425	28.1159	27.9749	27.6609	28.267	27.8121	OEP			0.501288	0.605964	-0.258629		13	13	31.7	31.7	50.511
A0A0H3NG02	31.3815	31.5676	31.3694	31.4765	31.9065	31.6476				0.779051	0.606253	0.237373		20	20	70.4	70.4	31.438
A0A0H3NFY2	29.4877	29.6819	29.2331	29.5327	29.2887	28.7943	Polysacc_deac_1			0.445469	0.606683	-0.262335		12	12	30.9	30.9	35.193
A0A0H3NE38	25.7181	24.4853	26.4807	25.5499	25.0255	25.1072	FliG_C;FliG_M;FliG_N	Flagellar motor switch protein FliG {ECO:0000256|PIRNR:PIRNR003161}		0.214849	0.607336	-0.333819		3	3	11.2	11.2	36.851
A0A0H3NFZ7	26.7393	26.8081	26.582	26.5556	25.9766	26.827	HAMP;MCPsignal			0.421856	0.6074	-0.256755		8	6	15.7	12.8	58.897
A0A0H3NB27	27.6356	26.064	25.554	27.0981	28.2601	25.2074	Sod_Cu	Superoxide dismutase [Cu-Zn] {ECO:0000256|RuleBase:RU000393}		0.149807	0.607771	0.437334		3	3	9.8	9.8	17.737
A0A0H3NM79	27.2074	27.4179	27.3312	27.4855	27.6324	27.5165	PGM_PMM_I;PGM_PMM_II;PGM_PMM_III;PGM_PMM_IV	Phosphoglucosamine mutase {ECO:0000256|HAMAP-Rule:MF_01554, ECO:0000256|RuleBase:RU004327, ECO:0000256|SAAS:SAAS00358419}		1.3922	0.607828	0.225962		10	10	24	24	47.441
A0A0H3NAQ6	24.955	24.151	25.4144	25.0691	25.1724	25.1117	ROK	N-acetyl-D-glucosamine kinase {ECO:0000256|HAMAP-Rule:MF_01271, ECO:0000256|SAAS:SAAS00693724}		0.305182	0.608063	0.277617		3	3	8.6	8.6	33.059
A0A0H3NH43	25.1597	23.6869	24.9329	25.3214	25.036	24.3518	SRP54;SRP54_N	Signal recognition particle receptor FtsY {ECO:0000256|HAMAP-Rule:MF_00920}		0.223834	0.608105	0.309889		4	4	10.8	10.8	53.73
A0A0H3NBP3	30.2556	30.7005	30.4565	30.5781	30.733	30.7954	ADH_N;ADH_zinc_N			0.736767	0.608766	0.231297		12	12	46.9	46.9	32.546
A0A0H3NIM4	27.9466	27.7004	27.857	28.1076	28.0106	28.0322	Fe-S_biosyn;NifU	Fe/S biogenesis protein NfuA {ECO:0000256|HAMAP-Rule:MF_01637, ECO:0000256|SAAS:SAAS01079107}		1.29919	0.608894	0.215469		5	5	24.1	24.1	20.937
A0A0H3NAG7	31.3214	31.4182	31.4122	31.2623	31.2311	31.0015	Aldedh;Pro_dh;Pro_dh-DNA_bdg	Bifunctional protein PutA {ECO:0000256|PIRNR:PIRNR000197}		1.17004	0.608982	-0.218968		50	50	35.2	35.2	144.09
A0A0H3NK26	26.8715	27.1166	26.9824	26.6775	26.8496	26.794	PHP	Probable phosphatase YcdX {ECO:0000256|HAMAP-Rule:MF_01561}		1.16802	0.609763	-0.216482		5	5	21.6	21.6	26.905
A0A0H3NH08	31.7541	31.7201	31.648	31.4871	31.5424	31.4699	Ribosomal_S20p	30S ribosomal protein S20 {ECO:0000256|HAMAP-Rule:MF_00500}		2.25644	0.609958	-0.207615		10	10	50.6	50.6	9.6553
A0A0H3NH64	28.3733	28.761	28.5483	28.4667	28.5268	27.9688	SopD			0.501192	0.610504	-0.240129		11	11	34.7	34.7	36.141
A0A0H3NMF0	32.1846	32.4434	32.3553	32.569	32.5512	32.4976	Ribosomal_L6	50S ribosomal protein L6 {ECO:0000256|HAMAP-Rule:MF_01365, ECO:0000256|RuleBase:RU003870}		1.2575	0.612812	0.211519		22	22	71.8	71.8	18.859
A0A0H3N8Z8	27.5933	27.3868	27.5497	27.3456	27.1202	27.4146	PTS_EIIA_1;PTS_EIIB;PTS_EIIC			0.929505	0.613872	-0.216497		9	9	13.1	13.1	68.489
A0A0H3NP98	27.1931	26.9754	26.9828	26.7744	26.8676	26.8881	ABC_tran	UvrABC system protein A {ECO:0000256|HAMAP-Rule:MF_00205, ECO:0000256|SAAS:SAAS00385002}		1.22409	0.621363	-0.207073		12	12	16.7	16.7	103.93
A0A0H3NLC3	28.9052	29.247	29.3013	29.5524	29.2804	29.2781	OsmC			0.64327	0.625354	0.219165		9	9	39.9	39.9	15.102
A0A0H3NH80	27.1851	26.8836	26.8656	27.0735	26.8463	26.3094	LacI;Peripla_BP_1			0.399225	0.626382	-0.235059		7	7	23.4	23.4	38.041
A0A0H3NAW3	24.9837	24.9306	24.6271	24.9142	24.4986	24.46	DUF444	UPF0229 protein YeaH {ECO:0000256|HAMAP-Rule:MF_01232}		0.537395	0.627462	-0.222871		5	5	9.6	9.6	49.515
A0A0H3NHY9	28.9714	29.2601	29.3024	29.0749	28.9642	28.8708	Peptidase_M24	Xaa-Pro dipeptidase {ECO:0000256|HAMAP-Rule:MF_01279}		0.804301	0.63143	-0.207989		13	13	35.4	35.4	50.17
A0A0H3NHR1	30.0083	29.5662	29.3757	29.5014	29.3167	29.4707	OSCP	ATP synthase subunit delta {ECO:0000256|HAMAP-Rule:MF_01416}		0.490236	0.635142	-0.220423		8	8	49.2	49.2	19.412
A0A0H3NID6	31.8456	31.8299	31.7992	32.1328	31.9612	31.9565	Ribosomal_S13	30S ribosomal protein S13 {ECO:0000256|HAMAP-Rule:MF_01315}		1.49182	0.643479	0.191942		17	17	80.5	80.5	13.161
A0A0H3NMJ6	36.057	35.4642	36.0784	35.8975	35.444	35.5871	Flagellin_C;Flagellin_D3;Flagellin_N	Flagellin {ECO:0000256|RuleBase:RU362073}		0.390218	0.645231	-0.223663		36	14	65.5	34.7	51.611
A0A0H3NAU2	31.7684	31.8009	31.8695	31.959	32.114	31.9359	2-oxoacid_dh;Biotin_lipoyl;E3_binding	Dihydrolipoyllysine-residue succinyltransferase component of 2-oxoglutarate dehydrogenase complex {ECO:0000256|RuleBase:RU361138}		1.39844	0.646024	0.190045		36	36	47.8	47.8	43.857
A0A0H3NXL4	25.9112	24.4299	25.8222	25.6723	25.643	25.6378	CbiA			0.213002	0.64685	0.263262		4	4	23.3	23.3	22.398
A0A0H3NFT0	30.865	31.0839	31.069	30.8385	30.7671	30.8361	GCV_T;GCV_T_C	Aminomethyltransferase {ECO:0000256|HAMAP-Rule:MF_00259}		1.2135	0.646915	-0.192082		14	14	49.5	49.5	40.216
A0A0H3N850	26.5864	24.6526	25.3622	25.4652	24.8385	25.4571	ACAS_N;AMP-binding;AMP-binding_C			0.176698	0.653392	-0.280148		5	5	7.5	7.5	69.333
A0A0H3NQV4	29.6878	29.4187	29.4693	29.902	29.7273	29.5381	DHHA1;tRNA_SAD;tRNA-synt_2c	Alanine--tRNA ligase {ECO:0000256|HAMAP-Rule:MF_00036}		0.669214	0.654091	0.197139		28	28	33.4	33.4	95.898
A0A0H3NKH8	31.3835	31.1895	31.302	31.0654	31.1015	31.1564	AAA_PrkA;PrkA			1.3807	0.654784	-0.183882		42	42	59.9	59.9	68.51
A0A0H3ND26	30.894	30.9402	30.7791	30.9656	30.8212	31.4513	DegT_DnrJ_EryC1			0.45729	0.655017	0.208275		23	23	47.6	47.6	48.103
A0A0H3NGW9	25.8847	26.1553	26.0948	26.4216	26.0261	24.9346	DHQ_synthase	3-dehydroquinate synthase {ECO:0000256|HAMAP-Rule:MF_00110, ECO:0000256|SAAS:SAAS00210916}		0.215644	0.656519	-0.250836		4	4	11.9	11.9	38.709
A0A0H3NUE5	27.4964	27.6295	27.5956	27.6368	27.7445	27.9008	HemY_N;TPR_2			1.01465	0.657755	0.186817		12	12	35.4	35.4	43.26
A0A0H3NKE9	29.7723	29.1953	29.7741	29.0322	29.7157	29.3346	Rhodanese	Sulfurtransferase {ECO:0000256|RuleBase:RU000507}		0.327303	0.657791	-0.219727		11	11	36.8	36.8	30.831
A0A0H3NMA3	31.4215	32.0059	31.7707	30.9946	31.5329	31.9862	Ribosomal_S9	30S ribosomal protein S9 {ECO:0000256|HAMAP-Rule:MF_00532, ECO:0000256|RuleBase:RU003816, ECO:0000256|SAAS:SAAS00015375}		0.274883	0.658309	-0.228158		12	12	67.7	67.7	14.826
A0A0H3NCE6	27.8135	27.8221	27.9559	28.3247	27.4157	27.1641	CheB_methylest;Response_reg	Protein-glutamate methylesterase/protein-glutamine glutaminase {ECO:0000256|HAMAP-Rule:MF_00099}		0.256071	0.663095	-0.229003		6	6	25.5	25.5	37.551
A0A0H3NT12	33.1477	33.2741	33.2291	33.2873	32.8736	32.918	PEPCK_ATP	Phosphoenolpyruvate carboxykinase (ATP) {ECO:0000256|HAMAP-Rule:MF_00453, ECO:0000256|SAAS:SAAS01086626}		0.63005	0.66338	-0.190595		49	49	70.1	70.1	59.647
A0A0H3NSB3	30.3342	30.2318	30.6851	30.2392	30.2882	30.1482	AAA;FtsH_ext;Peptidase_M41	ATP-dependent zinc metalloprotease FtsH {ECO:0000256|HAMAP-Rule:MF_01458}		0.599201	0.664167	-0.191807		30	30	45.3	45.3	70.828
A0A0H3NE09	30.0616	30.0235	30.0716	30.5312	30.2258	29.9839	PTS_EIIA_1			0.540605	0.664441	0.194709		9	9	50.3	50.3	18.247
A0A0H3NCR0	25.812	24.7445	25.4424	24.493	26.4388	25.8941	Mur_ligase_C;Mur_ligase_M	UDP-N-acetylmuramoylalanine--D-glutamate ligase {ECO:0000256|HAMAP-Rule:MF_00639, ECO:0000256|RuleBase:RU003664, ECO:0000256|SAAS:SAAS00382177}		0.156747	0.66575	0.275693		4	4	17.8	17.8	46.997
A0A0H3NIN1	33.2423	33.0483	32.9929	32.922	32.8553	32.9709	Bac_DNA_binding			1.01255	0.669575	-0.178458		9	9	75.6	75.6	9.5208
A0A0G2PMS1	35.6836	35.6187	35.8652	35.5113	35.4796	35.6415	GTP_EFTU;GTP_EFTU_D2;GTP_EFTU_D3	Elongation factor Tu {ECO:0000256|HAMAP-Rule:MF_00118, ECO:0000256|RuleBase:RU004061}		0.938616	0.671158	-0.178351		45	45	80.2	80.2	43.283
A0A0H3NIW2	25.5001	25.7123	24.929	24.3925	25.0075	26.0107	Osmo_CC;Sugar_tr			0.175453	0.679782	-0.243556		3	3	6.2	6.2	54.786
A0A0H3NDY7	27.8312	27.9364	27.7336	27.7303	27.6951	27.5595	Nitroreductase			1.03177	0.680755	-0.172098		10	10	48.4	48.4	23.955
A0A0H3N8P5	29.6874	29.377	29.6026	29.4171	29.3119	29.4139	Anti-adapt_IraP	Anti-adapter protein IraP {ECO:0000256|HAMAP-Rule:MF_01198}		0.818426	0.681439	-0.174692		7	7	64.8	64.8	10.113
A0A0H3N957	32.248	31.8994	32.0812	32.1103	31.7632	31.8089	Transketolase_N	Pyruvate dehydrogenase E1 component {ECO:0000256|PIRNR:PIRNR000156}		0.542285	0.682109	-0.18207		49	49	51.7	51.7	99.578
A0A0H3NGY2	27.862	27.2515	27.2904	27.8006	27.4336	27.7528	S1;Tex_N;Tex_YqgF			0.353702	0.682961	0.194387		14	14	22.5	22.5	84.862
A0A0H3N7Q0	24.9092	25.7289	25.6599	25.4915	25.6499	25.7567	PolyA_pol;PolyA_pol_arg_C;PolyA_pol_RNAbd	Poly(A) polymerase I {ECO:0000256|HAMAP-Rule:MF_00957}		0.296604	0.68303	0.200064		5	5	11.7	11.7	54.676
A0A0H3NB52	27.5142	27.2197	27.3167	27.3972	27.4039	27.7926	PMI_typeI	Mannose-6-phosphate isomerase {ECO:0000256|RuleBase:RU000611}		0.505066	0.683954	0.181036		6	6	23.3	23.3	42.59
A0A0H3NCR8	28.2348	28.1812	28.0884	27.9447	27.9716	28.0878	SecA_DEAD;SecA_PP_bind;SecA_SW;SEC-C	Protein translocase subunit SecA {ECO:0000256|HAMAP-Rule:MF_01382, ECO:0000256|RuleBase:RU003874}		1.27657	0.684151	-0.166775		12	12	14.2	14.2	101.82
A0A0H3NB41	27.7927	27.8182	27.8837	27.5644	27.8351	27.5849	LysM;YkuD			0.868213	0.68483	-0.170048		6	6	26.1	26.1	36.129
A0A0H3NDB8	25.427	24.9666	25.9314	26.2615	24.6453	26.155	GDP_Man_Dehyd	dTDP-glucose 4,6-dehydratase {ECO:0000256|RuleBase:RU004473}		0.155305	0.685008	0.245586		5	5	17.2	17.2	40.718
A0A0H3NFL6	30.0605	30.0221	30.2136	30.4663	30.3311	30.0276	PEP-utilisers_N;PEP-utilizers;PEP-utilizers_C	Phosphoenolpyruvate-protein phosphotransferase {ECO:0000256|PIRNR:PIRNR000732}		0.548023	0.686124	0.176263		25	25	37.9	37.9	63.368
A0A0H3NF91	29.6975	29.6275	29.2936	29.404	29.3088	29.3908	Sod_Cu	Superoxide dismutase [Cu-Zn] {ECO:0000256|RuleBase:RU000393}		0.599585	0.686259	-0.171646		6	6	42.4	42.4	18.37
A0A0H3NUS7	25.5428	25.4644	25.4676	24.5659	25.0132	26.2131	FdhE	Protein FdhE {ECO:0000256|HAMAP-Rule:MF_00611}		0.175185	0.686665	-0.227526		5	5	20.4	20.4	34.705
A0A0H3NMF3	31.2288	30.9813	31.5676	31.6021	31.455	31.274	Ribosomal_L14	50S ribosomal protein L14 {ECO:0000256|HAMAP-Rule:MF_01367, ECO:0000256|RuleBase:RU003950}		0.401335	0.686832	0.184477		11	11	73.2	73.2	13.568
A0A0H3NNA2	32.7971	32.6072	32.6347	32.9843	32.8402	32.7173	ATP-synt_ab;ATP-synt_ab_C;ATP-synt_ab_N	ATP synthase subunit alpha {ECO:0000256|HAMAP-Rule:MF_01346}		0.795821	0.687578	0.167589		42	42	62.8	62.8	55.112
A0A0H3NWH8	30.1809	30.15	29.7652	29.7805	29.8105	29.9905	ABC_tran;ABC_tran_Xtn			0.503724	0.692966	-0.171532		23	23	36.4	36.4	62.309
A0A0H3NIQ0	30.8963	30.7656	30.6958	31.0815	31.0059	30.7693	FAD_binding_2;Succ_DH_flav_C	Fumarate reductase flavoprotein subunit {ECO:0000256|RuleBase:RU362050}		0.682031	0.693006	0.16636		32	32	51	51	65.491
A0A0H3NAM4	26.18	25.9064	25.7908	25.4069	25.9307	25.9919	AstB	N-succinylarginine dihydrolase {ECO:0000256|HAMAP-Rule:MF_01172, ECO:0000256|SAAS:SAAS00376480}		0.346244	0.693771	-0.18258		4	4	11.4	11.4	49.165
A0A0H3NRH2	28.2558	28.5306	28.1311	28.7197	28.3494	28.3665	GCV_T	tRNA-modifying protein YgfZ {ECO:0000256|HAMAP-Rule:MF_01175, ECO:0000256|SAAS:SAAS00035597}		0.438826	0.696167	0.172705		11	11	43.3	43.3	35.971
E1WFA1	31.7553	31.472	31.7973	31.7751	31.3681	31.3686	Response_reg;Trans_reg_C	Virulence transcriptional regulatory protein PhoP		0.430615	0.699377	-0.1709		20	20	69.6	69.6	25.633
A0A0H3N8B3	28.4956	28.6516	28.6056	28.5006	28.4149	28.3771	HGTP_anticodon;tRNA_edit;tRNA-synt_2b	Proline--tRNA ligase {ECO:0000256|HAMAP-Rule:MF_01569}		1.22238	0.701051	-0.153395		13	13	22.9	22.9	63.539
A0A0H3NKR2	27.4334	27.6848	27.5769	27.4536	27.4295	27.3465	Fer2_3;Fer4_8	Succinate dehydrogenase iron-sulfur subunit {ECO:0000256|RuleBase:RU361237}		0.908733	0.703558	-0.155172		5	5	27.5	27.5	27.175
A0A0H3N8I2	27.4644	27.5261	27.7075	27.2261	27.5788	27.4225	Crl	Sigma factor-binding protein Crl {ECO:0000256|HAMAP-Rule:MF_01178, ECO:0000256|SAAS:SAAS00371097}		0.554124	0.712542	-0.156886		3	3	12.8	12.8	15.797
A0A0H3NPJ4	24.7256	26.3759	26.0988	26.1305	24.985	25.4115	TsaE			0.135768	0.713681	-0.224454		1	1	9.2	9.2	16.895
A0A0H3NUR8	25.3015	25.322	25.1028	25.2719	25.005	24.9853	DeoRC;HTH_DeoR			0.597209	0.713771	-0.15469		2	2	8.2	8.2	29.045
A0A0H3NM65	28.2654	27.907	27.9416	28.1116	28.1019	28.3706	BON			0.471168	0.717234	0.156736		8	8	41.4	41.4	20.097
A0A0H3NDV8	30.1074	29.4718	30.1325	30.0997	30.0205	30.089	Pro_isomerase	Peptidyl-prolyl cis-trans isomerase {ECO:0000256|RuleBase:RU363019}		0.311297	0.717587	0.165874		13	13	64.6	64.6	18.14
A0A0H3NIL3	31.1277	31.1657	31.208	31.2283	31.3529	31.3442	6PGD;NAD_binding_2	6-phosphogluconate dehydrogenase, decarboxylating {ECO:0000256|PIRNR:PIRNR000109, ECO:0000256|RuleBase:RU000485}		1.41908	0.721052	0.141392		25	25	49.1	49.1	51.395
A0A0H3NEG7	29.1816	28.9334	28.924	28.987	28.7405	28.8633	Lactonase	6-phosphogluconolactonase {ECO:0000256|HAMAP-Rule:MF_01605, ECO:0000256|SAAS:SAAS00634850}		0.607055	0.721177	-0.149438		13	13	44.1	44.1	36.368
A0A0H3NFW3	30.3049	29.6174	29.7639	30.3407	30.1374	29.7203	Asparaginase			0.242797	0.722107	0.170746		14	14	46	46	36.926
A0A0H3NH96	28.6807	28.2548	28.3644	28.6496	28.5317	28.5737	DUF3412;DUF4478;Lysine_decarbox			0.501116	0.722698	0.151693		16	16	34.4	34.4	50.753
A0A0H3NIH8	24.9376	29.302	28.8674	28.5185	28.6753	24.7775	ZapB	Cell division protein ZapB {ECO:0000256|HAMAP-Rule:MF_01196, ECO:0000256|SAAS:SAAS00371340}		0.0702931	0.726277	-0.378539		5	5	53.2	53.2	9.3123
A0A0H3NJF2	32.6891	32.7789	32.7474	32.7789	32.6449	32.3455	ATP-synt_ab;ATP-synt_ab_N	ATP synthase subunit beta {ECO:0000256|HAMAP-Rule:MF_01347}		0.496159	0.72703	-0.148697		29	29	64.8	64.8	50.283
A0A0H3NG11	27.4829	27.5878	27.4594	27.5976	27.1803	27.3119	DUF3663;Peptidase_M17	Peptidase B {ECO:0000256|HAMAP-Rule:MF_00504}		0.495075	0.72898	-0.146792		16	16	39.1	39.1	46.355
A0A0H3N950	32.8587	32.7333	32.7567	32.7537	32.6209	32.5584	ATP-grasp_2;Ligase_CoA	Succinate--CoA ligase [ADP-forming] subunit beta {ECO:0000256|HAMAP-Rule:MF_00558}		0.935298	0.729436	-0.138578		30	30	58.5	58.5	41.496
A0A0H3NGT9	25.8862	25.1505	23.8099	24.9301	25.2006	25.3344	MarR			0.121497	0.736225	0.206135		5	5	36.4	36.4	20.537
A0A0H3NSF7	25.2855	24.8395	25.0804	24.9332	26.9825	24.0085	ROK	N-acetylmannosamine kinase {ECO:0000256|HAMAP-Rule:MF_01234, ECO:0000256|SAAS:SAAS00693515}		0.0965391	0.736738	0.239598		3	3	14.4	14.4	30.077
A0A0H3N9Z8	35.0094	34.5099	34.8783	34.1396	34.9475	34.8223	OmpA;OmpA_membrane			0.216633	0.73786	-0.162744		32	32	70.6	70.6	37.515
A0A0H3NI90	30.9131	31.2561	31.1022	31.0392	30.6337	31.1531	Ribosomal_L31	50S ribosomal protein L31 {ECO:0000256|HAMAP-Rule:MF_00501, ECO:0000256|SAAS:SAAS00804274}		0.327968	0.738202	-0.148463		12	12	97.1	97.1	7.7188
A0A0H3NJJ2	24.6282	25.3363	25.9028	25.5026	25.401	24.3957	DUF2813			0.136897	0.73881	-0.189306		4	4	10	10	63.546
E1WAB5	25.7931	25.9226	24.3596	24.8154	25.0902	25.6147	OrgA_MxiK	Oxygen-regulated invasion protein OrgA		0.122163	0.752323	-0.184973		2	2	13.6	13.6	22.832
A0A0H3NRK4	31.7116	30.5951	31	31.2965	31.28	31.1892	F_bP_aldolase			0.177051	0.763157	0.152989		23	23	63.8	63.8	39.156
A0A0H3NVE4	27.6475	27.3926	27.9993	27.736	27.5138	27.3772	Acyltransferase	Glycerol-3-phosphate acyltransferase {ECO:0000256|HAMAP-Rule:MF_00393}		0.268942	0.765839	-0.137517		16	16	18.1	18.1	91.127
A0A0H3NA74	27.6686	28.0115	28.1157	28.0441	27.9735	28.1673	DUF480	UPF0502 protein YceH {ECO:0000256|HAMAP-Rule:MF_01584}		0.370689	0.767895	0.129697		11	11	52.6	52.6	24.12
A0A0H3NGC5	30.4171	30.6236	30.7155	30.3865	30.2469	30.7354	Ribosomal_S15	30S ribosomal protein S15 {ECO:0000256|HAMAP-Rule:MF_01343, ECO:0000256|RuleBase:RU003920}		0.310038	0.773981	-0.12911		7	7	39.3	39.3	10.198
A0A0H3NJ13	29.5046	29.0538	29.2659	29.5182	29.4651	29.221	FUR	Ferric uptake regulation protein {ECO:0000256|RuleBase:RU364037}		0.327286	0.776351	0.126677		8	8	70.7	70.7	17.011
A0A0H3NJI1	25.3056	26.2536	26.3227	24.7332	26.2273	26.3945	His_Phos_1	Probable phosphoglycerate mutase GpmB {ECO:0000256|HAMAP-Rule:MF_01040, ECO:0000256|SAAS:SAAS00727155}		0.101505	0.776644	-0.175639		6	6	35.3	35.3	23.868
A0A0H3NC78	26.2427	26.2841	26.3444	26.4331	26.2671	25.7799	ABC_tran;oligo_HPY			0.262279	0.776934	-0.130371		7	7	30.1	30.1	36.864
E1W874	27.6217	27.745	27.2549	27.4092	27.4181	27.4178	Aminotran_3	Glutamate-1-semialdehyde 2,1-aminomutase		0.354624	0.777159	-0.125502		9	9	29.3	29.3	45.325
A0A0H3NF87	30.7587	31.1697	30.9017	31.4275	31.1556	30.6525	SseC;T3SSipB			0.202899	0.777807	0.135165		33	33	51.8	51.8	62.45
A0A0H3NHF0	31.2882	31.2935	31.0688	31.3536	31.4017	31.2393	Ribosomal_L28	50S ribosomal protein L28 {ECO:0000256|HAMAP-Rule:MF_00373}		0.578688	0.782006	0.114691		9	9	66.7	66.7	9.0504
A0A0H3NHJ8	28.0159	28.1238	28.2178	27.8722	28.4179	27.6824	MinE	Cell division topological specificity factor {ECO:0000256|HAMAP-Rule:MF_00262, ECO:0000256|SAAS:SAAS01078064}		0.219186	0.784617	-0.128313		8	8	46.6	46.6	10.182
A0A0H3NIM7	27.9155	27.7853	27.8403	27.7718	27.6247	27.8268	GDP_Man_Dehyd			0.675909	0.792562	-0.105897		14	14	36.5	36.5	41.021
A0A0H3NKE0	31.2103	30.4085	30.6182	30.4585	31.2148	30.9555				0.148783	0.792863	0.130603		9	9	57.1	57.1	17.17
A0A0H3NCB9	24.4846	25.371	25.4874	25.6452	24.6426	24.6201	Lip_A_acyltrans	Lipid A biosynthesis myristoyltransferase {ECO:0000256|HAMAP-Rule:MF_01944}		0.113571	0.79289	-0.144991		2	2	6.8	6.8	37.287
A0A0H3NI43	24.8434	26.0174	25.0533	25.2427	24.6917	25.5505	DUF1090			0.118378	0.793588	-0.143091		3	3	11.5	11.5	14.065
A0A0H3NKZ4	28.2968	28.7859	28.6823	28.4955	28.8632	28.7634	Glutaredoxin	Glutaredoxin {ECO:0000256|PIRNR:PIRNR005894}		0.255795	0.794776	0.119004		10	10	73.9	73.9	12.908
A0A0H3N9B4	29.1002	29.0981	28.8932	29.097	29.1023	29.2138	PDZ	Periplasmic serine endoprotease DegP-like {ECO:0000256|RuleBase:RU364067}		0.612765	0.794792	0.107159		12	12	31.4	31.4	49.315
A0A0H3NKX3	29.0261	29.681	29.6052	29.3263	29.6919	29.6565	Pyrophosphatase	Inorganic pyrophosphatase {ECO:0000256|HAMAP-Rule:MF_00209}		0.195465	0.79491	0.120784		10	10	53.4	53.4	19.676
A0A0H3NC72	27.9959	23.6475	28.1385	27.9395	24.8787	27.8041	YCII			0.0542473	0.795183	0.280147		3	3	20.4	20.4	10.594
A0A0H3NK66	26.3105	26.0941	26.2316	26.5853	26.4823	25.9307	M20_dimer;Peptidase_M20	Acetylornithine deacetylase {ECO:0000256|HAMAP-Rule:MF_01108}		0.221232	0.795641	0.120737		7	7	20.1	20.1	42.201
A0A0H3NFF1	28.6373	28.7959	28.6128	28.8046	28.5228	28.3955	His_Phos_2			0.331797	0.802803	-0.10775		10	10	25.9	25.9	45.558
A0A0H3N9J8	27.6118	27.8787	27.6537	27.538	27.6619	27.6385	SeqA;SeqA_N	Negative modulator of initiation of replication {ECO:0000256|HAMAP-Rule:MF_00908, ECO:0000256|PIRNR:PIRNR019401}		0.486658	0.806955	-0.101924		5	5	37.8	37.8	20.149
A0A0H3NPH9	25.4904	26.4306	25.4927	25.8945	25.3495	25.804	Lipocalin_2	Outer membrane lipoprotein Blc {ECO:0000256|PIRNR:PIRNR036893}		0.125515	0.814671	-0.121884		5	5	32.2	32.2	19.959
A0A0H3NGR7	26.8848	27.1741	27.1643	27.4745	27.1531	26.9167	malic;Malic_M	NAD-dependent malic enzyme {ECO:0000256|HAMAP-Rule:MF_01619}		0.222933	0.815418	0.107025		8	8	17.7	17.7	62.895
A0A0H3NI02	24.7628	25.6682	25.1949	26.0384	24.9461	25.0191	TatC	Sec-independent protein translocase protein TatC {ECO:0000256|HAMAP-Rule:MF_00902}		0.103213	0.82006	0.125909		1	1	6.9	6.9	29.072
A0A0H3NWG0	25.6536	25.5301	25.0936	25.6902	25.6733	25.2367	GTP_EFTU;GTP_EFTU_D2;RF3_C	Peptide chain release factor 3 {ECO:0000256|HAMAP-Rule:MF_00072, ECO:0000256|SAAS:SAAS00669814}		0.181726	0.820149	0.107659		6	6	12.1	12.1	59.562
A0A0H3NCT4	25.3182	24.2247	25.4631	24.7172	24.96	25.7178	Aldo_ket_red			0.0938058	0.820692	0.129672		4	4	15.8	15.8	33.68
A0A0H3NE04	29.4943	28.9639	29.4387	29.6657	28.6472	29.2378	Ferritin	Ferritin {ECO:0000256|RuleBase:RU361145}		0.12423	0.822506	-0.115423		7	7	52.1	52.1	19.279
A0A0H3NDZ5	29.2937	30.0952	29.8941	30.1096	29.7105	29.7899	CheW;CheY-binding;HATPase_c;H-kinase_dim;Hpt			0.15065	0.82252	0.109036		20	20	32.3	32.3	73.012
A0A0H3NC48	31.1389	31.2929	31.3953	31.0987	31.0648	31.3869	Aconitase;Aconitase_C	Aconitate hydratase {ECO:0000256|RuleBase:RU361275}		0.295562	0.829046	-0.0922095		45	45	52	52	97.501
A0A0H3NMI8	25.231	25.1363	24.1994	25.5213	23.614	25.0233	PALP	D-cysteine desulfhydrase {ECO:0000256|HAMAP-Rule:MF_01045}		0.0723188	0.830136	-0.136027		2	2	10.1	10.1	34.911
A0A0H3NFY6	28.2672	28.157	28.3607	28.4837	28.4142	28.1577	GATase;GMP_synt_C;NAD_synthase	GMP synthase [glutamine-hydrolyzing] {ECO:0000256|HAMAP-Rule:MF_00344, ECO:0000256|SAAS:SAAS00723629}		0.321112	0.830979	0.0902615		17	17	39.8	39.8	58.7
A0A0H3NR00	27.2873	27.3061	27.1302	27.3014	27.1089	27.0428	SicP-binding;Y_phosphatase;YopE			0.399259	0.831064	-0.0901457		11	11	25.2	25.2	60.047
A0A0H3NGP6	32.885	33.1556	32.9369	32.7522	32.9393	33.0103	Ribosomal_S4;S4	30S ribosomal protein S4 {ECO:0000256|HAMAP-Rule:MF_01306}		0.33527	0.831525	-0.0919177		26	26	75.2	75.2	23.485
A0A0H3NXK9	28.8979	28.7937	28.9837	28.6501	28.7369	29.035	Colicin;Colicin_Ia			0.261056	0.849041	-0.0844046		21	21	39.1	39.1	70.002
A0A0H3N925	27.9281	28.0177	27.838	28.1132	28.1132	27.8091	NIF3			0.299163	0.849779	0.0838954		5	5	27.5	27.5	26.945
A0A0H3NAI9	27.7879	27.6471	27.9586	27.6249	27.7785	27.745	MdoG	Glucans biosynthesis protein G {ECO:0000256|HAMAP-Rule:MF_01069}		0.332145	0.850279	-0.0817324		9	9	23.1	23.1	57.848
A0A0H3NNZ4	32.5274	32.5683	32.6166	32.5623	32.5126	32.4083	RNA_pol_Rpb1_1;RNA_pol_Rpb1_2;RNA_pol_Rpb1_3;RNA_pol_Rpb1_4;RNA_pol_Rpb1_5	DNA-directed RNA polymerase subunit beta' {ECO:0000256|HAMAP-Rule:MF_01322}		0.662793	0.851959	-0.0763563		87	87	58.2	58.2	155.23
A0A0H3NBD6	28.6175	27.8323	28.0412	28.1904	28.0645	27.9627	FumaraseC_C;Lyase_1	Fumarate hydratase class II {ECO:0000256|HAMAP-Rule:MF_00743}		0.138231	0.851977	-0.0912005		11	11	33.4	33.4	50.302
A0A0H3NG44	27.6513	27.6017	25.8338	27.3244	27.0887	27.0245	CTP_transf_like;PfkB	Bifunctional protein HldE {ECO:0000256|HAMAP-Rule:MF_01603}		0.0675117	0.852264	0.116973		12	12	32.5	32.5	51.124
A0A0H3NQ15	26.7613	26.9604	26.5038	27.0055	26.9099	26.5666	SIS			0.172472	0.852543	0.0855185		8	8	29.5	29.5	38.391
A0A0H3NGD9	30.6328	30.3312	30.537	30.5358	30.694	30.507	GST_C;GST_N_2			0.30074	0.854653	0.0786603		13	13	71.6	71.6	22.443
A0A0H3NJ64	31.4018	31.592	31.3452	31.3698	31.6839	31.5196	Aldedh			0.265628	0.856454	0.078111		27	27	58.1	58.1	50.037
A0A0H3N9D1	28.9847	28.8986	28.893	28.5966	28.89	29.054	Bac_surface_Ag;POTRA	Outer membrane protein assembly factor BamA {ECO:0000256|HAMAP-Rule:MF_01430}		0.223822	0.857087	-0.0785364		18	18	23.4	23.4	89.525
A0A0H3NVT1	26.1092	27.4496	26.9672	26.769	27.057	26.9887	Fumarate_red_C	Fumarate reductase subunit C {ECO:0000256|HAMAP-Rule:MF_00708, ECO:0000256|SAAS:SAAS00819766}		0.0849381	0.857649	0.0962276		3	3	13.7	13.7	15
A0A0H3NNN9	28.3017	28.1649	28.253	28.2896	28.0924	28.1182	Molybdop_Fe4S4;Molybdopterin;Molydop_binding			0.423175	0.857983	-0.0731036		16	14	24.7	21.7	112.37
A0A0H3NKD1	30.0437	30.1677	29.8045	29.7866	29.9858	30.0149	PGI	Glucose-6-phosphate isomerase {ECO:0000256|HAMAP-Rule:MF_00473}		0.232887	0.858952	-0.0762157		29	29	45.5	45.5	61.428
A0A0H3NBJ3	27.9658	27.9339	27.8897	27.6249	28.0259	28.3823	adh_short			0.136425	0.860283	0.0812658		7	7	36.7	36.7	27.042
A0A0H3NHR0	26.0826	25.5369	24.482	25.6584	25.4681	25.2498	GSH-S_ATP;GSH-S_N	Glutathione synthetase {ECO:0000256|HAMAP-Rule:MF_00162}		0.0658909	0.874199	0.0915909		3	3	18.1	18.1	35.432
A0A0H3NLY2	25.085	24.2289	25.4975	24.3364	26.2286	24.5572	DUF2884			0.0505037	0.875683	0.103596		3	3	10.9	10.9	26.265
A0A0H3NJR8	29.0665	29.3923	29.102	28.8419	28.9345	29.5661	3HCDH;3HCDH_N;ECH_1	Fatty acid oxidation complex subunit alpha {ECO:0000256|HAMAP-Rule:MF_01621}		0.104919	0.879185	-0.072759		25	25	31.8	31.8	79.593
A0A0H3NLC1	27.5923	27.7822	27.3795	27.3655	27.7771	27.4058	Alpha-amylase;CBM_48			0.145279	0.879747	-0.068512		9	9	17.2	17.2	78.542
A0A0H3NBX8	27.1427	26.9271	27.3643	27.1187	27.3561	27.1607	2-Hacid_dh;2-Hacid_dh_C			0.174457	0.880541	0.0671539		10	10	26.7	26.7	36.416
A0A0H3NDR9	26.441	25.5529	25.8128	26.235	25.1041	26.2292	DUF3340;PDZ;Peptidase_S41			0.0599821	0.892149	-0.0794748		7	7	10.1	10.1	76.778
A0A0H3NCA7	25.7666	25.4199	25.2405	25.6048	24.8501	25.7619	PCRF;RF-1	Peptide chain release factor 1 {ECO:0000256|HAMAP-Rule:MF_00093}		0.0767616	0.893869	-0.0700277		4	4	12.8	12.8	40.461
A0A0H3NJN6	30.0116	30.0994	30.0947	30.1215	30.2155	30.0388	Molybdop_Fe4S4;Molybdopterin;Molydop_binding;NADH-G_4Fe-4S_3	NADH-quinone oxidoreductase {ECO:0000256|RuleBase:RU003525}		0.412249	0.8939	0.0567017		33	33	35.5	35.5	100.03
A0A0H3NG03	27.5379	27.5237	25.1284	27.451	27.4554	25.5985				0.0351051	0.893989	0.10498		4	4	23	23	24.293
A0A0H3NK42	25.1984	25.6309	25.3778	25.8243	25.174	25.0075	Glycos_transf_2	Glucans biosynthesis glucosyltransferase H {ECO:0000256|HAMAP-Rule:MF_01072, ECO:0000256|SAAS:SAAS00342634}		0.0852374	0.894454	-0.0670891		5	5	7.9	7.9	97.099
A0A0H3NKT7	29.3446	29.4069	29.3024	29.3966	29.3489	29.4683	Adenylsucc_synt	Adenylosuccinate synthetase {ECO:0000256|HAMAP-Rule:MF_00011, ECO:0000256|RuleBase:RU000520}		0.505812	0.896336	0.0532977		21	21	41.7	41.7	47.376
A0A0H3NGE9	26.8392	25.1662	26.5241	26.6922	25.0183	27.0893	MlaC			0.0374413	0.896708	0.0901171		7	7	25.6	25.6	24.004
A0A0H3NRQ8	25.1015	24.5978	25.2667	24.6516	25.4046	25.1043	Methyltrans_RNA	Ribosomal RNA small subunit methyltransferase E {ECO:0000256|PIRNR:PIRNR015601}		0.0767655	0.897129	0.0648486		3	3	13.9	13.9	28.897
A0A0H3NGR5	31.8371	31.8153	31.7048	31.9002	31.8543	31.7547	KOW;ribosomal_L24	50S ribosomal protein L24 {ECO:0000256|HAMAP-Rule:MF_01326}		0.355113	0.901437	0.0506617		15	15	89.4	89.4	11.316
A0A0H3NC49	30.9394	30.937	30.9185	31.1227	30.9401	30.873	CbiA	Site-determining protein {ECO:0000256|PIRNR:PIRNR003092}		0.248278	0.911566	0.046971		21	21	65.9	65.9	29.5
A0A0H3NV41	28.0315	27.9024	28.0008	28.021	27.9074	27.8664	HTH_1;LysR_substrate			0.315432	0.911774	-0.046615		11	11	39	39	34.182
A0A0H3NIS1	28.4696	28.2862	28.2596	27.9548	28.5005	28.4044	SBP_bac_8	Maltodextrin-binding protein {ECO:0000256|RuleBase:RU365005}		0.103385	0.913062	-0.0519028		8	8	24.6	24.6	43.483
A0A0H3N830	27.8879	27.8953	28.1037	27.8983	27.9139	28.216	Pro_CA	Carbonic anhydrase {ECO:0000256|RuleBase:RU003956}		0.138941	0.915124	0.0470689		6	6	32.7	32.7	24.821
A0A0H3N9N1	30.7581	30.8535	30.8015	31.0001	30.9769	30.5794	Fer2_3	Succinate dehydrogenase iron-sulfur subunit {ECO:0000256|RuleBase:RU361237}		0.125633	0.916101	0.0477931		18	18	58.2	58.2	26.864
A0A0H3NEA9	29.8783	29.7625	29.7351	30.0292	29.7822	29.4227	AhpC-TSA			0.0929799	0.917866	-0.047294		6	6	51.3	51.3	17.609
A0A0H3NIH0	30.0808	30.3977	30.4504	30.2103	30.3032	30.5544	DeoC	3-hydroxy-5-phosphonooxypentane-2,4-dione thiolase {ECO:0000256|HAMAP-Rule:MF_02052}		0.108199	0.918979	0.0462888		13	13	49.5	49.5	31.742
A0A0H3NKB2	28.0416	28.2948	28.0722	28.2157	28.0592	28.2636	ArsC	Arsenate reductase {ECO:0000256|RuleBase:RU362029}		0.161057	0.919463	0.0432529		6	6	46.2	46.2	13.377
A0A0H3NH20	27.9009	27.7403	28.1742	27.766	27.8999	28.0279	Semialdhyde_dh;Semialdhyde_dhC	Aspartate-semialdehyde dehydrogenase {ECO:0000256|HAMAP-Rule:MF_02121}		0.0984859	0.928751	-0.0405299		9	9	24.7	24.7	40.136
E1WGG9	24.6036	26.5196	26.0535	26.0078	26.312	24.6647	Trehalose_PPase	Trehalose-phosphate phosphatase		0.0280461	0.928939	-0.0640825		3	3	12	12	29.261
A0A0H3NS87	28.8824	28.9119	28.7824	28.7343	29.0023	28.7233	DJ-1_PfpI			0.145721	0.92956	-0.0389245		9	9	65.7	65.7	18.871
A0A0H3NBF5	28.1649	28.2406	27.8088	27.9381	28.3813	28.0222	Alpha-amylase;DUF3459	Malto-oligosyltrehalose trehalohydrolase {ECO:0000256|PIRNR:PIRNR006337}		0.07857	0.929802	0.0424112		11	11	28.8	28.8	65.773
A0A0H3NIG0	24.7694	25.0644	25.0578	25.2876	25.2856	24.4497	Aminotran_1_2	Aminotransferase {ECO:0000256|RuleBase:RU000481}		0.0508805	0.930105	0.0437482		2	2	8.3	8.3	43.526
A0A0H3NDU3	28.5976	29.0039	28.8376	28.7793	28.8491	28.9259	CheW;Response_reg			0.11088	0.93023	0.0383714		15	15	47.4	47.4	37.01
A0A0H3NFG7	29.8748	29.7291	29.6573	29.8473	29.7129	29.8127	CTP_synth_N;GATase	CTP synthase {ECO:0000256|HAMAP-Rule:MF_01227}		0.188171	0.930444	0.0372181		19	19	34.5	34.5	60.121
A0A0H3NLW5	31.7516	31.4594	31.5361	31.7572	31.5418	31.5594	Transket_pyr;Transketolase_C;Transketolase_N			0.121557	0.930467	0.0371126		27	27	44.1	44.1	70.504
A0A0H3NH09	34.3384	34.4589	34.3704	34.4355	34.5339	34.3033	DAO;DAO_C	Glycerol-3-phosphate dehydrogenase {ECO:0000256|RuleBase:RU361217}		0.174648	0.930764	0.0349795		62	62	80.5	80.5	56.924
A0A0H3NA75	32.8563	32.7429	32.8796	32.8902	32.8778	32.6012	S1	30S ribosomal protein S1 {ECO:0000256|PIRNR:PIRNR002111}		0.129777	0.930901	-0.0365143		49	49	55.1	55.1	61.172
A0A0H3NI80	31.207	31.1933	30.9261	31.0016	30.8566	31.3602	TIM	Triosephosphate isomerase {ECO:0000256|HAMAP-Rule:MF_00147, ECO:0000256|RuleBase:RU363013, ECO:0000256|SAAS:SAAS00728730}		0.071839	0.934915	-0.0359643		16	16	48.6	48.6	26.916
A0A0H3NV38	27.57	27.4016	27.4316	27.6815	27.4669	27.1606	PEPcase	Phosphoenolpyruvate carboxylase {ECO:0000256|HAMAP-Rule:MF_00595, ECO:0000256|SAAS:SAAS01082397}		0.0686339	0.943011	-0.0313969		15	15	19.1	19.1	99.001
A0A0H3NPF9	30.1282	30.1027	30.189	30.1294	30.0864	30.2912	malic;Malic_M;PTA_PTB			0.161941	0.943538	0.0290407		26	26	42.4	42.4	82.321
A0A0H3NTT7	28.6936	28.6422	28.6313	28.8908	28.6226	28.3622	RNA_pol_Rpb6	DNA-directed RNA polymerase subunit omega {ECO:0000256|HAMAP-Rule:MF_00366, ECO:0000256|SAAS:SAAS00387783}		0.0692979	0.944203	-0.0304896		9	9	96.7	96.7	10.236
A0A0H3NGI3	31.9199	31.9568	31.8859	31.959	32.0144	31.8657	Ribosomal_L13	50S ribosomal protein L13 {ECO:0000256|HAMAP-Rule:MF_01366, ECO:0000256|RuleBase:RU003878, ECO:0000256|SAAS:SAAS00725370}		0.205396	0.94864	0.0254962		20	20	94.4	94.4	16.018
A0A0H3NLX1	23.3897	26.8697	27.1245	25.7958	24.3591	27.4118	Orn_Arg_deC_N	Biosynthetic arginine decarboxylase {ECO:0000256|HAMAP-Rule:MF_01417}		0.0134952	0.949792	0.0609245		9	9	23.4	23.4	71.751
A0A0H3NIT6	26.9691	27.8297	27.6972	27.7164	27.5795	27.2904	DcrB			0.0344145	0.950678	0.0300859		5	5	38.4	38.4	19.687
A0A0H3NAN4	29.9406	30.0976	30.2774	30.0794	29.9917	30.1688				0.0810453	0.950969	-0.0252234		8	8	41.8	41.8	25.545
A0A0H3NB31	30.5324	30.4358	30.2229	30.0719	30.6111	30.4388	Rick_17kDa_Anti			0.0429162	0.958362	-0.0230878		8	8	54.8	54.8	15.547
A0A0H3NLZ8	30.623	30.7836	30.8916	30.7895	30.7271	30.7167	CZB;MCPsignal			0.0950636	0.958643	-0.0216242		21	21	64.8	64.8	39.384
A0A0H3ND48	27.5304	27.7333	27.3659	27.4576	28.0096	27.2334	Alpha-amylase			0.0314074	0.958696	0.0236626		19	19	28	28	95.028
A0A0H3NK81	30.4741	31.3061	31.2217	30.851	30.8443	31.2377	Ribosomal_L12;Ribosomal_L12_N	50S ribosomal protein L7/L12 {ECO:0000256|HAMAP-Rule:MF_00368}		0.0261626	0.960016	-0.0229963		5	5	45.5	45.5	12.299
A0A0H3NEH2	28.3551	28.4703	28.3774	28.4243	28.3747	28.3503	Urocanase;Urocanase_C;Urocanase_N	Urocanate hydratase {ECO:0000256|HAMAP-Rule:MF_00577, ECO:0000256|SAAS:SAAS00693702}		0.161889	0.960867	-0.0178432		16	16	32.4	32.4	61.465
A0A0H3NEZ1	30.3937	30.5558	30.1628	30.4128	30.3823	30.2623	Peripla_BP_4			0.0512393	0.961819	-0.0183264		18	18	50.3	50.3	35.813
A0A0H3NLV7	31.6748	31.8085	31.5429	31.739	31.7062	31.62	Aldedh;Fe-ADH	Aldehyde-alcohol dehydrogenase {ECO:0000256|PIRNR:PIRNR000111}		0.0529872	0.974903	0.0130018		39	39	50.4	50.4	96.214
A0A0H3NC79	26.727	26.8634	26.3854	26.2517	27.9943	25.6725	ProQ;ProQ_C	RNA chaperone ProQ {ECO:0000256|HAMAP-Rule:MF_00749, ECO:0000256|SAAS:SAAS00038850}		0.00880785	0.976405	-0.0190639		7	7	33.3	33.3	25.438
A0A0H3NAL3	27.8227	27.6938	27.7912	27.7743	27.7806	27.7808	Nitroreductase			0.0852931	0.980782	0.00934855		10	10	60.7	60.7	20.128
A0A0H3N8W6	27.1476	27.8716	27.8089	27.2387	27.4312	28.1517	CPSase_sm_chain;GATase	Carbamoyl-phosphate synthase small chain {ECO:0000256|HAMAP-Rule:MF_01209}		0.00199811	0.994952	-0.0022138		8	8	26.4	26.4	41.651
A0A0H3NK19	29.2068	29.5378	29.4342	29.3601	29.4605	29.37	CDH	CDP-diacylglycerol pyrophosphatase {ECO:0000256|HAMAP-Rule:MF_00319}		0.0126173	0.995548	0.0039285		14	14	61.8	61.8	28.367
A0A0H3NAD2	28.9885	28.8328	29.1335	28.7704	29.1711	29.0219	DUF3458;DUF3458_C;Peptidase_M1			0.00651088	0.995625	0.00288963		17	17	25.1	25.1	98.712
E1WGG8	28.1307	28.0075	27.8724	27.8389	28.0881	28.0898	Glyco_transf_20	Trehalose-6-phosphate synthase {ECO:0000250|UniProtKB:P31677}		0.00601287	0.995893	0.0020504		17	17	31.7	31.7	53.58
A0A0H3NPR4	27.4724	27.7203	27.6866	27.5393	27.6593	27.6714	PmbA_TldD			0.01158	0.996274	-0.00309944		8	8	23.3	23.3	48.408
A0A0H3NH69	26.91	26.9363	27.0439	26.9108	26.9189	27.0629	OB_RNB;RNB;S1	Exoribonuclease 2 {ECO:0000256|HAMAP-Rule:MF_01036}		0.00417629	0.996379	0.000818888		10	10	17.5	17.5	72.439
A0A0H3NFB5	27.9107	27.2997	27.9453	27.4302	27.9603	27.7788	MGS	Methylglyoxal synthase {ECO:0000256|HAMAP-Rule:MF_00549, ECO:0000256|SAAS:SAAS01090967}		0.00565095	0.996888	0.00450007		4	4	26.3	26.3	16.99

## Sheet: Downregulated in OrfSwap
Uniprot accession number	LFQ intensity WT_1	LFQ intensity WT_2	LFQ intensity WT_3	LFQ intensity OrfSwap_1	LFQ intensity OrfSwap_2	LFQ intensity OrfSwap_3	Kegg name	Kegg pathway or Kegg Brite	-Log Student's T-test p-value OrfSwap_WT	Student's T-test q-value OrfSwap_WT	Student's T-test Difference OrfSwap_WT	Cluster	Peptides	Unique peptides	Sequence coverage [%]	Unique sequence coverage [%]	Mol. weight [kDa]
A0A0H3NGR4	32.7418	31.674	31.7475	28.604	28.3166	26.9522	rpsQ; 30S ribosomal subunit protein S17	Translation	2.57886	0	-4.09684	Downregulated in OrfSwap	9	9	82.1	82.1	9.7224
A0A0H3NST4	31.7894	31.5064	31.5212	28.8763	29.1345	28.8631	rpmC; 50S ribosomal subunit protein L29	Translation	4.49763	0	-2.64771	Downregulated in OrfSwap	5	5	66.7	66.7	7.2604
A0A0H3NIE3	30.0971	28.3135	29.8914	27.1019	32.4188	26.5908	rplP; 50S ribosomal subunit protein L16	Translation	1.82868	0	-2.45225	Downregulated in OrfSwap	8	8	49.3	49.3	15.194
A0A0H3NIE5	30.8955	30.9135	31.0007	28.7123	29.1455	28.6563	rplW; 50S ribosomal subunit protein L23	Translation	3.73176	0	-2.09854	Downregulated in OrfSwap	9	9	53	53	11.213
A0A0H3NE85	29.9222	29.4707	29.7858	28.452	28.5802	26.6467	glnS; glutaminyl-tRNA synthetase	Aminoacyl-tRNA biosynthesis	1.34309	0	-1.83331	Downregulated in OrfSwap	18	18	34.2	34.2	63.538
A0A0H3NJ43	31.6863	32.1787	31.9562	30.2151	30.5471	30.5796	rpmG; 50S ribosomal subunit protein L33	Translation	2.90247	0	-1.49313	Downregulated in OrfSwap	6	6	76.4	76.4	6.3715
A0A0H3NSR3	32.4492	32.3885	32.4912	31.3934	30.9909	30.6419	rpsK; 30S ribosomal subunit protein S11	Translation	2.54994	0	-1.43422	Downregulated in OrfSwap	12	12	62.7	62.7	11.727
A0A0H3NV54	32.0063	32.0412	32.1672	30.6266	30.543	31.0402	rplJ; 50S ribosomal subunit protein L10	Translation	2.93437	0	-1.33498	Downregulated in OrfSwap	21	21	94.5	94.5	17.8
A0A0H3NSS7	32.0121	31.7291	31.9239	30.3509	30.5665	30.7686	rpsN; 30S ribosomal subunit protein S14	Translation	3.08089	0	-1.32638	Downregulated in OrfSwap	12	12	74	74	11.063
A0A0H3NHU8	29.7108	29.6223	29.3445	28.4701	28.4556	27.994	aspS; Aspartyl-tRNA synthetase	Aminoacyl-tRNA biosynthesis	2.55053	0	-1.25261	Downregulated in OrfSwap	23	23	40.8	40.8	65.665
A0A0H3NMG1	31.9654	32.1224	31.9136	30.861	30.8724	30.7978	rplC; 50S ribosomal subunit protein L3	Translation	4.18211	0	-1.15672	Downregulated in OrfSwap	23	23	62.7	62.7	22.247
A0A0H3NIV5	31.8072	31.42	31.5218	30.6804	30.4625	30.3041	rpsR; 30s ribosomal subunit protein S18	Translation	2.63955	0.00415385	-1.10067	Downregulated in OrfSwap	12	12	66.7	66.7	8.9863
A0A0H3NGR9	31.7872	31.1082	31.6181	30.2059	30.7111	30.1044	rpsS; 30S ribosomal subunit protein S19	Translation	1.86311	0.00568421	-1.16401	Downregulated in OrfSwap	10	10	76.1	76.1	10.416
A0A0H3NBF9	31.181	30.985	30.9943	30.0884	30.0778	30.0504	rpsV; 30S ribosomal protein S22	Translation	3.95445	0.00578571	-0.981248	Downregulated in OrfSwap	6	6	68.1	68.1	5.369
A0A0H3NGR0	31.2695	31.4951	31.3384	29.9184	30.058	30.8259	rl18; L18 Ribosomal Protein	Translation	1.71707	0.00688525	-1.1002	Downregulated in OrfSwap	17	17	66.7	66.7	12.77
A0A0H3NID8	33.1423	33.1852	33.1794	32.3236	32.2048	32.3316	rpsE; 30S ribosomal subunit protein S5	Translation	4.47141	0.00869841	-0.882355	Downregulated in OrfSwap	23	23	94.6	94.6	17.603
A0A0H3NNN3	31.5293	31.3719	31.3278	30.6503	30.4286	30.4347	rplY; 50s ribosomal protein L25	Translation	3.16623	0.00988235	-0.905139	Downregulated in OrfSwap	8	8	79.8	79.8	10.541
A0A0H3NGQ8	30.3574	30.8635	30.7354	25.6563	25.6792	24.6995	rpsH; 30S ribosomal subunit protein S8	Translation	3.92466	0	-5.3071	WT unique	10	10	65.4	65.4	14.126
A0A0H3NFA7	28.7392	28.7823	28.4217	25.2814	24.5944	25.0508	rmf; ribosome modulation factor (protein E)	Ribosome biogenesis	4.03355	0	-3.67218	WT unique	5	5	72.7	72.7	6.5715
A0A0H3NGD6	29.358	29.2159	29.0969	25.8424	26.1382	24.759	yfiA; hypothetical sigma(54) modulation protein	genetic information processing; Ribosome biogenesis	2.98906	0	-3.64373	WT unique	7	7	57.1	57.1	12.652
A0A0H3NHB7	28.5665	28.3951	28.6813	26.0194	25.0436	24.6852	glyQ; glycine-tRNA synthetase, alpha subunit	Aminoacyl-tRNA biosynthesis	2.89842	0.00216	-3.29824	WT unique	8	8	35.3	35.3	34.746
A0A0H3NLU6	27.6788	27.998	27.8323	25.7191	25.0009	24.8476	prfB; peptide chain release factor 2 (RF-2)	Translation factors	3.1323	0.00336232	-2.64713	WT unique	4	4	12.8	12.8	40.129
A0A0H3NA20	33.5083	33.2456	33.4173	31.482	31.5555	31.1095	hupB; DNA-binding protein HU-beta	Genetic information processing; Chromosome and associated proteins; Regulation of transcription	3.65513	0	-2.00806	Downregulated in OrfSwap	13	13	61.1	61.1	9.2395
A0A0H3NJP8	30.1782	30.793	29.9731	27.9155	29.2027	29.1776	himD; integration host factor beta-subunit	Genetic information processing; Chromosome and associated proteins; Regulation of transcription	1.46395	0	-1.54951	Downregulated in OrfSwap	7	7	58.5	58.5	10.621
A0A0H3N9T3	28.8994	28.9935	28.0829	27.311	27.4755	27.5136	mukB; cell division protein	Genetic information processing; Chromosome and associated proteins; Chromosome partitioning proteins	1.84349	0.00407547	-1.22521	Downregulated in OrfSwap	32	32	20.4	20.4	170.04
A0A0H3NEX8	30.5707	30.4008	30.4136	29.3314	29.4919	29.601	lrp; leucine-responsive regulatory protein	Genetic information processing; Chromosome and associated proteins; Regulation of transcription	3.3062	0.00549153	-0.986963	Downregulated in OrfSwap	13	13	43.3	43.3	18.857
A0A0H3NDG3	28.6884	28.7489	28.5633	24.1678	23.9782	25.7234	topA; DNA topoisomerase I, omega protein I	Genetic information processing; Isomerases	2.72284	0	-4.04371	WT unique	21	21	29.9	29.9	97.302
A0A0H3NVG2	28.6116	28.2947	28.6507	24.9511	24.0273	24.9687	ssb; single-strand DNA-binding protein	Genetic Information Processing; DNA replication; mismatch repair	3.51576	0	-3.86999	WT unique	7	7	28.4	28.4	19.074
A0A0H3NIJ8	28.3055	27.5692	28.1214	23.8103	24.296	24.8487	gyrI; hypothetical DNA gyrase inhibitory protein	Genetic information processing; Replication and repair	3.22903	0	-3.68038	WT unique	6	6	33.5	33.5	18.062
A0A0H3NHP0	28.5757	28.605	28.4982	24.9141	24.6981	25.3174	gyrB; DNA gyrase subunit B	Genetic information processing; Isomerases	4.38502	0	-3.58313	WT unique	19	19	18.5	18.5	89.895
A0A0H3NHZ9	28.2363	28.1298	28.2169	24.7374	24.8031	25.0236	polA; DNA polymerase I	Genetic Information Processing; DNA replication	5.45381	0	-3.3396	WT unique	11	11	14.7	14.7	103.13
A0A0H3NV13	28.3698	28.3983	28.1877	24.6317	25.4968	25.175	menG; menaquinone biosynthesis protein	Genetic information processing; Bacterial mRNA degradation factor	3.60455	0	-3.21742	WT unique	7	7	42.2	42.2	17.374
A0A0H3NF89	27.8378	28.1916	28.2758	25.0186	25.2627	25.0742	hilA; invasion protein regulator	Genetic information procession; regulation of transcription	4.38728	0	-2.98325	WT unique	15	15	27.5	27.5	63.04
A0A0H3NXF0	27.0453	27.1707	27.0913	24.39	24.0192	24.4176	parA; plasmid partition protein A	Genetic information processing; Plasmid DNA re;lication	4.53077	0.00257143	-2.82689	WT unique	7	7	17.7	17.7	44.5
A0A0H3N7T4	29.9047	31.6913	31.6005	28.2944	28.1613	28.5464	hlpA; outer membrane protein OmpH precursor	Unclassified: signaling and cellular processes	2.00355	0	-2.73147	Downregulated in OrfSwap	10	10	57.8	57.8	17.905
A0A0H3NCM8	36.1877	36.0946	36.0741	33.8888	34.3397	34.1492	lpp; major outer membrane lipoprotein	Peptidoglycan biosynthesis and degradation proteins	3.9079	0	-1.99289	Downregulated in OrfSwap	11	11	66.7	66.7	8.3914
A0A0H3NJJ9	31.283	31.5632	31.3099	29.8331	30.2186	29.972	glpT; glycerol-3-phosphate transporter	Phosphate and organophosphate transporters	3.17835	0	-1.37748	Downregulated in OrfSwap	16	16	22.3	22.3	50.18
A0A0H3P177	30.7412	30.7921	30.9653	29.7188	29.7217	29.7917	traT; conjugative transfer, surface exclusion protein	conjugative transfer, surface exclusion protein	3.95515	0	-1.08882	Downregulated in OrfSwap	12	12	46.1	46.1	26.169
A0A0H3N9F1	27.69	27.6129	27.6158	26.3882	26.8304	25.9986	rcsF; RcsF protein	Signal transduction; Two-component system	2.15823	0.00195745	-1.23386	Downregulated in OrfSwap	4	4	43.3	43.3	14.189
A0A0H3NAN8	31.902	33.0883	33.0054	30.981	31.6268	31.6706	osmE; osmotically inducible lipoprotein E precursor	Unclassified: signaling and cellular processes; Structural proteins	1.31131	0.007	-1.23912	Downregulated in OrfSwap	8	8	72.6	72.6	12.162
A0A0H3NNU6	29.0333	28.3244	28.0774	27.2803	27.4396	27.4219	glpF; glycerol uptake facilitator protein	Transporters; Aquaporins and small neutral solute transporters	1.70913	0.00883871	-1.09774	Downregulated in OrfSwap	3	3	8.5	8.5	29.685
A0A0H3NK15	28.1404	27.9784	28.0586	24.8839	24.6116	24.3896	putP; sodium/proline symporter (proline permease)	Transporters; Electrochemical potential-driven transporters	4.65997	0	-3.43078	WT unique	5	5	12.4	12.4	54.317
A0A0H3NIF8	27.8286	27.4577	28.0793	24.9015	24.4912	25.5211	ybaY; conserved hypothetical lipoprotein	General function prediction only	2.89026	0.00163636	-2.81724	WT unique	5	5	64	64	19.477
A0A0H3NEM7	29.5823	27.6187	28.1154	25.0247	24.5587	25.0029	ompX; outer membrane protein x precursor	Transporters; Pores ion channels	2.37775	0.00192857	-3.57671	WT unique	5	5	31.6	31.6	18.494
A0A0H3NHY1	28.0233	27.8087	27.981	24.9447	24.3699	25.3016	tatA; sec-independent protein translocase protein	Protein export; Bacterial secretion system	3.40779	0.0024	-3.06558	WT unique	3	3	40.5	40.5	8.9441
A0A0H3N7S7	27.3886	27.2631	26.843	25.1768	24.2187	25.046	hypothetical lipoprotein	General function prediction only	2.62825	0.00433735	-2.3511	WT unique	2	2	47.4	47.4	8.2171
A0A0H3NM92	27.4465	26.681	27.3945	23.5621	25.1878	23.7653	yhbG; probable ABC transport protein, ATP-binding component	ABC transporters	2.21157	0.00461538	-3.00226	WT unique	6	6	32	32	26.796
A0A0H3NF33	28.3266	28.2222	28.4165	25.5974	25.7336	26.3525	proX; glycine betaine-binding periplasmic protein precursor	ABC transporters	3.27601	0.0048	-2.42728	WT unique	5	5	22.1	22.1	36.153
A0A0H3NA56	27.2624	27.2044	27.1894	25.5529	24.6316	25.0441	copA; copper-transporting ATPase	Translocases	2.88093	0.00659091	-2.14256	WT unique	3	3	4.8	4.8	87.909
A0A0H3NQ36	27.8297	28.0537	27.914	25.4824	26.366	24.7049	yfiO; outer membrane protein assembly complex subunit yfiO	Transporters; Pores ion channels	2.12122	0.009	-2.41469	WT unique	11	11	51.4	51.4	27.826
A0A0H3NMB9	30.3836	30.1613	30.2868	27.6154	27.7263	27.1208	mreB; rod shape-determining protein	Cytoskeleton proteins	3.84113	0	-2.78975	Downregulated in OrfSwap	17	17	44.4	44.4	36.952
A0A0H3NII6	27.3902	27.2823	27.188	25.7563	26.7898	26.2175	damX; cytoplasmic membrane protein with SPOR domain	Cytoskeleton proteins	1.55996	0.00872727	-1.03231	Downregulated in OrfSwap	9	9	26.8	26.8	45.46
A0A0H3NPT7	31.5046	31.621	31.2891	29.0566	28.9341	29.9531	glyA; serine hydroxymethyltransferase	Glycine, serine and threonine metabolism	2.52096	0	-2.15695	Downregulated in OrfSwap	31	31	54.7	54.7	45.454
A0A0H3NL37	30.5684	30.3859	30.3076	28.6955	28.5933	27.52	pepA; cytosol aminopeptidase	Glutathione metabolism	2.30291	0	-2.15102	Downregulated in OrfSwap	16	16	40	40	54.947
A0A0H3N9G9	29.1035	29.0712	29.4407	28.3664	26.8333	26.6494	yliJ; glutathione s-transferase family protein	Glutathione metabolism	1.58456	0	-1.92211	Downregulated in OrfSwap	9	9	39.4	39.4	23.692
A0A0H3NIM9	30.1236	30.0961	30.0237	28.5506	28.2989	28.6372	phoN; nonspecific acid phosphatase precursor	Riboflavin metabolism	3.93825	0	-1.58553	Downregulated in OrfSwap	12	12	56.4	56.4	28.382
A0A0H3NIE8	29.9499	29.6014	30.1481	28.5622	28.3124	28.7206	pfkA; 6-phosphofructokinase	Glycolysis / Gluconeogenesis	2.62874	0	-1.36806	Downregulated in OrfSwap	11	11	34.1	34.1	34.915
A0A0H3NIA0	27.6627	27.4573	27.337	26.3432	26.2754	26.5256	nanE; hypothetical N-acetylmannosamine-6-phosphate 2-epimerase 2 (ec 5.1.3.9) (mannac-6-p epimerase 2)	Amino sugar and nucleotide sugar metabolism	3.09807	0.00187755	-1.10425	Downregulated in OrfSwap	4	4	16.2	16.2	24.029
A0A0H3NC31	32.3683	32.2929	32.2204	31.3583	31.1325	31.4097	hypothetical glutamate dehydrogenase	Alanine, aspartate and glutamate metabolism	3.32191	0.00558621	-0.993743	Downregulated in OrfSwap	33	33	68	68	48.037
A0A0H3NE44	30.9651	31.1186	30.9708	30.2448	30.1718	30.1105	cysK; cysteine synthase A	Cysteine and methionine metabolism	3.72936	0.00896	-0.842488	Downregulated in OrfSwap	19	19	61.3	61.3	34.535
A0A0H3N8Z2	28.8973	28.1287	28.6084	27.0186	28.0261	27.3169	asnB; asparagine synthetase B	Alanine, aspartate and glutamate metabolism	1.36444	0.00908108	-1.09092	Downregulated in OrfSwap	14	14	37.7	37.7	62.572
A0A0H3NJ96	28.6777	28.4375	28.6262	27.7626	27.5856	27.7064	moaB; molybdenum cofactor biosynthesis protein B	Folate biosynthesis	3.24616	0.0096	-0.895646	Downregulated in OrfSwap	9	9	53.5	53.5	18.54
A0A0H3NQU8	29.0522	29.275	29.3292	23.7036	25.7339	24.6615	luxS; S-ribosylhomocysteinase	Cysteine and methionine metabolism; Quorum sensing	2.79951	0	-4.51912	WT unique	12	12	51.5	51.5	19.308
A0A0H3NE99	28.5288	28.3718	28.2848	23.9503	24.5388	24.2508	guaB; inosine-5'-monophosphate dehydrogenase	Purine metabolism	4.63693	0	-4.14847	WT unique	6	6	16.8	16.8	51.948
A0A0H3NAA4	29.0752	29.0026	28.8242	25.1261	24.8356	24.5857	ptsG; PTS system, glucose-specific IIBC component	Glycolysis / Gluconeogenesis	4.73321	0	-4.11821	WT unique	12	12	17.8	17.8	50.497
A0A0H3N866	28.7187	28.8576	28.5595	25.0252	24.8678	23.9194	proC; pyrroline-5-carboxylate reductase	Arginine and proline metabolism	3.49222	0	-4.10782	WT unique	9	9	28.3	28.3	28.061
A0A0H3NUL5	28.7276	28.6842	28.7611	25.5831	24.6112	24.0706	fadA; small (beta) subunit of the fatty acid-oxidizing multienzyme complex	Fatty acid degradation	3.06609	0	-3.96928	WT unique	10	10	24	24	41.004
A0A0H3N894	28.706	28.594	28.3689	24.9273	24.2324	24.8206	accA; acetyl-coenzyme A carboxylase carboxyl transferase subunit alpha	Fatty acid biosynthesis	4.0911	0	-3.8962	WT unique	11	11	33.5	33.5	35.343
A0A0H3NE87	29.2233	28.8877	29.059	25.8753	25.633	24.6033	dapA; Dihydrodipicolinate synthase	Lysine biosynthesis	3.10565	0	-3.68612	WT unique	11	11	50.7	50.7	31.294
A0A0H3NKD9	28.874	28.8394	28.8375	25.0415	25.2096	25.2921	gcpE; 4-hydroxy-3-methylbut-2-en-1-yl diphosphate synthase	Terpenoid backbone biosynthesis	5.98834	0	-3.66919	WT unique	10	10	30.6	30.6	40.553
A0A0H3NNJ9	28.3533	28.0967	28.0895	24.9876	24.6338	24.2107	yeiG; hypothetical esterase	Energy metabolism; Methane metabolism	3.91879	0	-3.56914	WT unique	6	6	16.8	16.8	31.972
A0A0H3NJY4	28.5546	27.9497	28.3016	24.6025	24.6516	25.1013	conserved hypothetical protein	Function unknown	3.9075	0	-3.4835	WT unique	5	5	59.4	59.4	14.908
A0A0H3NP42	27.7515	27.821	27.7342	24.8067	24.609	24.1086	pdxB; Erythronate-4-phosphate dehydrogenase	Vitamin B6 metabolism	4.00288	0	-3.26083	WT unique	12	12	36	36	41.298
A0A0H3N9A8	28.3787	28.2061	28.2145	24.8662	25.5054	24.8415	yadR; conserved hypothetical protein	General function prediction only, iron-sulfur cluster assembly	3.84972	0	-3.19538	WT unique	4	4	36.8	36.8	12.099
A0A0H3N7F3	28.9772	28.8858	29.0756	25.9895	26.1626	25.6027	carB; carbamoyl-phosphate synthase large chain	Alanine, aspartate and glutamate metabolism	4.20908	0	-3.06122	WT unique	27	27	30	30	118.14
A0A0H3ND10	28.026	28.0589	27.9616	25.0731	24.8611	25.3712	speG; spermidine N1-acetyltransferase	Arginine and proline metabolism	4.37503	0	-2.91371	WT unique	4	4	31.7	31.7	22.052
A0A0H3NEE2	28.0983	28.0177	28.012	24.4238	25.4347	25.6358	pdxJ; Pyridoxal phosphate biosynthetic protein pdxJ	Vitamin B6 metabolism	2.80505	0.00166154	-2.87788	WT unique	6	6	31.7	31.7	26.343
A0A0H3NKF9	28.5283	28.6327	28.4137	24.8514	26.2431	25.5099	iscS; Cysteine desulfurase	Thiamine metabolism	2.73854	0.00171429	-2.99008	WT unique	10	10	28.7	28.7	45.078
A0A0H3NJP0	27.8652	27.9186	27.7703	24.9528	24.6525	25.6034	nuoA; NADH dehydrogenase I chain A	Energy metabolism; Oxidative phosphorylation	3.21549	0.0018	-2.78179	WT unique	3	3	20.4	20.4	16.493
A0A0H3NMS7	27.9204	28.1168	28.1086	24.1996	25.4548	25.2623	kdgK; 2-dehydro-3-deoxygluconokinase	Pentose phosphate pathway	2.83176	0.00186207	-3.07638	WT unique	7	7	23.3	23.3	34.089
A0A0H3NDH4	27.2824	27.7954	27.7062	25.0347	24.7559	25.0799	dld; D-lactate dehydrogenase	Pyruvate metabolism	3.82589	0.00189474	-2.63784	WT unique	11	11	21.9	21.9	65.05
E1WA38	28.2192	28.2349	28.2159	24.8905	24.4284	25.8341	csiD; Protein csiD	Lysine degradation	2.80837	0.00196364	-3.17234	WT unique	15	15	44.9	44.9	37.233
A0A0H3NBV8	27.5574	27.6786	27.4421	24.4987	24.0018	25.1294	adhC; alcohol dehydrogenase class III (ec 1.1.1.1) (glutathione-dependent formaldehyde dehydrogenase) (ec 1.2.1.1) (fdh) (faldh)	Glycolysis / Gluconeogenesis	3.08261	0.002	-3.01604	WT unique	8	8	25.3	25.3	39.255
A0A0H3NIE9	28.1517	28.4912	27.8466	25.0388	24.0571	25.4402	bfr; bacterioferritin	Porphyrin and chlorophyll metabolism	2.74011	0.00203774	-3.31781	WT unique	5	5	38	38	18.355
A0A0H3NDN6	28.6483	28.4957	28.3476	24.3859	24.7148	25.9737	conserved hypothetical protein	General function prediction only	2.67382	0.00211765	-3.47237	WT unique	7	7	87.7	87.7	6.4824
A0A0H3N8M9	27.8033	27.7418	27.6006	24.7167	24.7796	25.2736	prpB; carboxyvinyl-carboxyphosphonate phosphorylmutase	Propanoate metabolism	3.9401	0.00225	-2.7919	WT unique	8	8	30.2	30.2	31.999
A0A0H3NEV4	28.0449	28.0206	27.8034	24.3547	24.6691	25.4018	mrp; conserved hypothetical protein	Iron-sulfur cluster binding	3.22496	0.00234783	-3.14779	WT unique	5	5	14.9	14.9	39.93
A0A0H3NH18	27.6486	27.9082	27.7491	25.184	25.0045	25.0861	glgC; glucose-1-phosphate adenylyltransferase	Starch and sucrose metabolism	5.08647	0.00251163	-2.67707	WT unique	10	10	26.7	26.7	48.461
A0A0H3NJW2	27.7927	27.6008	27.4754	25.0249	25.4541	25.35	yihX; hypothetical haloacid dehalogenase-like hydrolase	Glycolysis / Gluconeogenesis	3.91326	0.00331429	-2.34663	WT unique	7	7	31.2	31.2	22.722
A0A0H3NC52	27.1407	27.5607	27.3897	25.033	25.0758	24.6399	yciK; hypothetical oxidoreductase	General function prediction only	3.72735	0.00341176	-2.44749	WT unique	11	11	44.3	44.3	28.073
A0A0H3NFF4	27.9475	27.8398	27.8899	25.7076	25.377	24.8891	accD; acetyl-CoA carboxylase beta subunit	Fatty acid biosynthesis; Pyruvate biosynthesis	3.36595	0.00346269	0.629473	WT unique	11	11	30.3	30.3	33.215
A0A0H3NJ06	27.1276	26.7796	26.978	24.9425	25.0646	24.9363	nagA; N-acetylglucosamine-6-phosphate deacetylase	Amino sugar and nucleotide sugar metabolism	4.26617	0.00439024	-1.98059	WT unique	9	9	24	24	41.11
A0A0H3NFV9	28.1103	27.8001	28.067	24.8644	24.5463	26.245	yggV; HAM1 protein homolog	Purine metabolism	2.19515	0.00444444	-2.77389	WT unique	7	7	42.1	42.1	21.033
A0A0H3NFW7	27.3607	27.3418	27.3665	25.1336	24.0358	25.281	selD; Selenide,water dikinase	Selenocompound metabolism	2.53023	0.0045	-2.53955	WT unique	6	6	20.5	20.5	36.437
A0A0H3NPK1	28.5238	28.6371	28.7289	26.7585	24.7101	24.8773	purC; phosphoribosylaminoimidazole-succinocarboxamide synthase	Purine metabolism	2.07091	0.00467532	-3.18128	WT unique	8	8	40.5	40.5	26.908
A0A0H3NMA2	28.0305	27.3128	26.9765	24.8722	24.2002	25.0001	nanA; N-acetylneuraminate lyase	Amino sugar and nucleotide sugar metabolism	2.63866	0.00486486	-2.74907	WT unique	9	9	25.3	25.3	32.483
A0A0H3NHD1	28.4447	28.3724	28.5579	24.6204	25.3611	26.4047	galU; glucose-1-phosphate uridylyltransferase	Pentose and glucuronate interconversions	2.34557	0.00493151	-2.99627	WT unique	8	8	28.1	28.1	32.906
A0A0H3NHQ9	28.6889	28.2751	28.4719	25.4666	25.0056	26.4073	glmS; glucosamine--fructose-6-phosphate aminotransferase	Alanine, aspartate and glutamate metabolism	2.57392	0.005	-2.85216	WT unique	18	18	36	36	66.877
A0A0H3NXX3	28.4199	28.5144	28.6493	25.9601	24.7315	26.1741	sulII; dihydropteroate synthase type-2 (dihydropteroate synthase type ii) (dhps) (dihydropteroate pyrophosphorylase type ii)	Folate biosynthesis	2.51304	0.00507042	-2.90595	WT unique	10	10	46.1	46.1	28.469
A0A0H3NFD4	28.1221	27.8415	27.8771	24.4831	26.1489	25.4712	conserved hypothetical protein	General function prediction only	2.19969	0.00536471	-2.57916	WT unique	5	5	26.1	26.1	20.906
A0A0H3NFY4	27.7238	27.55	27.8754	25.3731	25.7989	25.9303	uxaC; Uronate isomerase	Pentose and glucuronate interconversions	3.32641	0.00651685	-2.01564	WT unique	8	8	19.1	19.1	53.609
A0A0H3NHK3	27.6659	27.6868	27.6859	25.1752	24.3323	26.0989	lpxA; Acyl-[acyl-carrier-protein]--UDP-N-acetylglucos amine O-acyltransferase	Lipopolysaccharide biosynthesis	2.08071	0.00773626	-2.47742	WT unique	7	7	42.4	42.4	28.089
A0A0H3NBZ4	26.9379	27.0027	27.1399	24.308	25.3498	24.948	purU; formyltetrahydrofolate deformylase	Glyoxylate and dicarboxylate metabolism	2.65475	0.00782222	-2.15819	WT unique	6	6	31.4	31.4	31.829
A0A0H3NIR2	27.2161	27.0739	26.9158	24.063	25.4908	24.8361	glgB; 1,4-alpha-glucan branching enzyme	Starch and sucrose metabolism	2.2413	0.008625	-2.27197	WT unique	8	8	13.2	13.2	84.274
A0A0H3NFW8	27.2732	27.2466	26.9594	25.1129	23.7361	25.3218	yggX; conserved hypothetical protein	General function prediction only	2.06332	0.00890323	-2.43612	WT unique	8	8	60.4	60.4	10.899
A0A0H3NL58	31.575	31.0535	31.4667	30.0823	29.8715	29.2774	sicA; type III secretion-associated chaperone	Pathogenisis; Type III secretion system	2.30646	0	-1.6213	Downregulated in OrfSwap	9	9	57.6	57.6	19.221
A0A0H3NF99	29.6203	30.149	29.8881	28.7604	28.6278	28.1962	invB; chaperone protein for type III secretion system effectors	signaling and cellular processes; Type III secretion system	2.39382	0	-1.35771	Downregulated in OrfSwap	4	4	41.5	41.5	14.919
A0A0H3NF82	29.3335	29.2609	28.8951	25.5643	24.8829	25.2882	prgI; type III secretion system apparatus	Pathogenisis; Type III secretion system	4.0845	0	-3.91802	WT unique	6	6	76.2	76.2	8.8568
A0A0H3NF08	28.7756	28.6228	28.4086	25.7285	24.0574	25.3258	pipB2; Type III secretion system effector protein, Contributes to Sif formation	Pathogenisis; Type III secretion system	2.64216	0.00220408	-3.56516	WT unique	6	6	19.1	19.1	37.274
A0A0H3N7I0	29.6161	29.4072	28.9529	28.0106	28.2545	27.656	dnaJ; DnaJ protein	Chaperones and folding catalysts; Heat shock proteins	2.17533	0	-1.3517	Downregulated in OrfSwap	17	17	52	52	41.312
A0A0H3NI84	30.4356	30.2439	30.5114	29.2889	29.3882	29.6524	hslU; heat shock protein	Chaperones and folding catalysts, Heat Shock Proteins	2.67979	0.00843077	-0.953815	Downregulated in OrfSwap	30	30	52.6	52.6	49.667
A0A0H3NIA1	29.6019	28.155	29.2111	23.7973	24.9327	25.0807	sspA; stringent starvation protein A	Genetic information processing; Other transcription-related factors	2.75028	0	-4.38581	WT unique	7	7	42.5	42.5	24.249
A0A0H3NK16	28.2763	28.4899	28.302	24.2363	24.8478	25.7316	cpxR; two-component response regulatory protein	Cationic antimicrobial peptide (CAMP) resistance	2.83224	0.00229787	-3.41751	WT unique	6	6	24.6	24.6	26.274
A0A0H3NH59	29.95	29.663	30.6645	28.1231	24.2934	25.0869	uspA; universal stress protein A	Unclassified: signaling and cellular processes	1.61774	0.00473684	-4.25804	WT unique	4	4	32.6	32.6	16.08
A0A0H3NEZ8	32.4713	32.8971	33.0801	28.3487	27.1865	27.8584	fljB; flagellin	Flagellar assembly	3.71197	0	-5.0183	Downregulated in OrfSwap	35	13	58.7	28.7	52.535
A0A0H3NHX2	27.9494	28.2715	28.5072	26.7369	26.9076	26.8092	motA; motility protein A	Bacterial chemotaxis	2.96442	0	-1.42484	Downregulated in OrfSwap	7	7	23.9	23.9	30.073
A0A0H3NDY8	27.3737	27.6916	28.2152	26.5006	26.568	26.155	cheY; chemotaxis protein CheY	Bacterial chemotaxis	2.09063	0	-1.35228	Downregulated in OrfSwap	3	3	25.6	25.6	14.125
A0A0H3NGY0	29.5236	29.4539	30.046	28.3766	28.2561	28.726	trg; methyl-accepting chemotaxis protein III (mcp-iii) (ribose and galactose chemoreceptor protein)	methyl-accepting chemotaxis protein III, ribose and galactose sensor receptor	2.1919	0.00191667	-1.22156	Downregulated in OrfSwap	17	17	36.2	36.2	58.302
A0A0H3NBY0	30.6015	30.544	30.4386	25.4402	24.576	25.617	ymdF; conserved hypothetical protein	Function unknown	4.08698	0	-5.31693	WT unique	7	4	80	40	5.744
A0A0H3NMF2	28.4841	28.5426	28.8528	25.4479	26.306	26.057	cheZ; chemotaxis protein CheZ	Cell motility; bacterial chemotaxis	3.18639	0.0016875	-2.6895	WT unique	5	5	30.8	30.8	23.92
A0A0H3NCT3	28.7151	28.4911	28.7421	24.105	24.1709	26.1074	fliB; lysine-N-methylase (ec 2.1.1.-) (lysine N-methyltransferase)	Flagellar assembly proteins	2.36452	0.00207692	-3.85497	WT unique	15	15	37.4	37.4	45.414
A0A0H3NCM2	29.3458	28.7468	28.8794	25.7071	25.144	24.286	yebF; hypothetical exported protein	Function unknown	3.02499	0	-3.94495	WT unique	4	4	30.8	30.8	12.807
A0A0H3NP68	27.4177	27.2361	27.986	24.8642	24.1721	25.8293	yfcZ; conserved hypothetical protein	Function unknown	2.08834	0.00666667	-2.59142	WT unique	2	2	21.3	21.3	10.287
A0A0H3NIA9	29.3405	30.2187	29.9449	28.0922	28.5838	27.844	yajQ; conserved hypothetical protein	Function unknown	2.09715	0	-1.66134	Downregulated in OrfSwap	11	11	64.5	64.5	19.021
A0A0H3NC84	28.9834	28.8614	28.8789	24.7212	23.7339	25.5601	conserved hypothetical protein	Function unknown	2.87937	0	-4.23615	WT unique	2	2	40.5	40.5	8.8179
A0A0H3NEL3	28.0153	28.1529	27.8157	25.0612	25.6774	25.4243	yeeX; conserved hypothetical protein	Function unknown	3.66641	0.00177049	-2.60697	WT unique	5	5	45	45	13.073

## Sheet: Upregulated in OrfSwap
Uniprot accession number	LFQ intensity WT_1	LFQ intensity WT_2	LFQ intensity WT_3	LFQ intensity OrfSwap_1	LFQ intensity OrfSwap_2	LFQ intensity OrfSwap_3	Kegg name	Kegg pathway or Kegg brite	-Log Student's T-test p-value OrfSwap_WT	Student's T-test q-value OrfSwap_WT	Student's T-test Difference OrfSwap_WT	Cluster	Peptides	Unique peptides	Sequence coverage [%]	Unique sequence coverage [%]	Mol. weight [kDa]
A0A0H3NG20	25.2056	25.2049	26.1781	28.3448	28.4186	28.4297	pheS; phenylalanyl-tRNA synthetase alpha chain	Aminoacyl-tRNA biosynthesis	3.03908	0.00174194	2.86815	OrfSwap unique	14	14	38.5	38.5	36.754
A0A0H3NGG0	30.1529	30.0201	30.1486	31.4566	31.1316	31.1566	rps16; 30S ribosomal protein S16. Chloroplast 30S ribosomal protein S16	Translation	3.2644	0	1.1411	Upregulated in OrfSwap	8	8	69.5	69.5	9.2345
A0A0H3NPN3	31.1217	31.0677	31.2535	32.3426	32.4188	32.6086	rplI; 50s ribosomal subunit protein L9	Translation	3.76832	0	1.30903	Upregulated in OrfSwap	18	18	81.9	81.9	15.784
A0A0H3NGC8	30.0888	29.6599	29.5225	30.7001	30.5954	30.8335	infB; protein chain initiation factor 2	Genetic information processing; Translation factors	2.17973	0.00933333	0.952604	Upregulated in OrfSwap	39	39	40.2	40.2	97.401
A0A0H3NM83	26.0313	24.7489	24.6708	28.3626	28.1992	28.2908	greA; transcription elongation factor	Genetic information processing; Transcription machinery	2.67419	0.00183051	3.13388	OrfSwap unique	8	8	57.6	57.6	17.656
A0A0H3NF40	28.4045	28.5753	28.6486	29.9265	29.9591	29.8785	recA; RecA protein	Genetic Information Processing; Homologous recombination	4.26537	0	1.37856	Upregulated in OrfSwap	13	13	33.4	33.4	37.944
A0A0H3NU95	24.1466	24.6449	24.9173	28.9477	29.1212	28.9527	rbsB; D-ribose-binding periplasmic protein	ABC transporters	4.3509	0	4.43759	OrfSwap unique	8	8	38.2	38.2	30.962
A0A0H3N846	25.308	25.8357	24.0535	29.0087	29.57	29.4279	yahO; probable secreted protein	General function prediction only	2.81447	0	4.26981	OrfSwap unique	6	6	70.3	70.3	9.9193
A0A0H3NWY8	24.8129	24.2013	24.3819	27.7246	27.4345	27.3382	ydgA; putative transposase	General function prediction only	3.83124	0.00263415	3.03376	OrfSwap unique	3	3	10.6	10.6	39.469
A0A0H3NC70	25.2653	24.6206	25.243	27.4892	27.5189	27.1944	potD; spermidine/putrescine-binding periplasmic protein precursor	ABC transporters	3.25371	0.00455696	2.35785	OrfSwap unique	3	3	12.1	12.1	39.021
A0A0H3NJL5	24.3533	24.4186	25.5102	27.2967	27.3367	26.9127	lolA; outer membrane lipoprotein carrier protein precursor	Unclassified: signaling and cellular processes	2.4297	0.00542857	2.42131	OrfSwap unique	3	3	27	27	22.612
A0A0H3NEU6	25.3553	24.7999	24.8673	26.9986	26.8371	26.8071	artI; arginine-binding periplasmic protein 1 precursor	ABC transporters	3.27318	0.00853608	1.87347	OrfSwap unique	7	7	25.5	25.5	27.022
A0A0H3NBQ0	30.5868	30.5254	30.309	31.4155	31.4943	31.8875	ompD; Outer membrane protein	Transporters; Pores ion channels	2.58229	0.00180392	1.12537	Upregulated in OrfSwap	12	10	28.5	24	41.296
A0A0H3NJI9	30.7017	30.7541	30.6564	31.4542	31.9453	32.5101	ompC; outer membrane protein C	Transporters; Pores ion channels; Environmental Information Processing	1.8395	0.00184	1.26579	Upregulated in OrfSwap	12	12	34.7	34.7	41.238
A0A0H3NLC0	32.3121	32.679	32.2518	33.3078	33.4153	33.326	osmY; Putative periplasmic protein	Transporters	2.61189	0.00973913	0.935385	Upregulated in OrfSwap	23	23	80	80	21.449
A0A0H3NE03	25.343	25.5248	25.6053	27.2793	27.0265	27.3546	zipA; cell division protein	Genetic information processing; Chromosome partitioning proteins	3.78753	0.00836364	1.7291	OrfSwap unique	8	8	24.1	24.1	36.334
A0A0H3NH66	24.3823	25.5681	24.8062	28.2356	28.3379	28.0672	hypothetical phosphosugar-binding protein	General function prediction only	3.12149	0.00245455	3.29469	OrfSwap unique	9	9	30.5	30.5	36.275
A0A0H3NAS5	25.2665	25.4222	24.2232	27.3577	27.4283	27.2575	btuE; hypothetical glutathione peroxidase/vitamin B12 transport periplasmic protein BtuE	Glutathione methabolism	2.47889	0.00530233	2.37718	OrfSwap unique	5	5	27.3	27.3	20.423
A0A0H3NAW7	24.6386	24.9372	24.5953	27.7094	27.4717	26.171	yeaD; conserved hypothetical protein	Glycolysis / Gluconeogenesis	2.08965	0.00871579	2.39366	OrfSwap unique	8	8	32	32	32.56
A0A0H3NKM9	25.0394	24.3908	25.3689	26.991	27.0506	26.9852	conserved hypothetical protein	General function prediction only	2.70649	0.00880851	2.07589	OrfSwap unique	4	4	16.4	16.4	32.6
A0A0H3NC50	27.8115	27.5382	28.3911	29.4543	29.1744	29.3421	fabF; 3-oxoacyl-[acyl-carrier-protein] synthase II	Fatty acid biosynthesis	2.22593	0	1.41002	Upregulated in OrfSwap	9	9	31.5	31.5	42.952
A0A0H3NK91	27.7463	28.5556	28.5165	32.1998	32.1434		acpP; acyl carrier protein	Fatty acid biosynthesis	3.73518	0	3.7919	Upregulated in OrfSwap	6	6	44.9	44.9	8.6394
A0A0H3NCD1	31.539	31.9071	31.7337	33.2541	33.4612	33.4254	gapA; glyceraldehyde 3-phosphate dehydrogenase A	Glycolysis / Gluconeogenesis	3.7373	0	1.65362	Upregulated in OrfSwap	32	32	72.2	72.2	35.586
A0A0H3NE21	29.2556	29.901	29.2351	31.0944	30.7422	30.9484	ahpC; alkyl hydroperoxide reductase c22 protein	Oxidoreductases	2.42911	0	1.46445	Upregulated in OrfSwap	13	13	60.4	60.4	20.747
A0A0H3NER6	27.2281	27.3842	27.2575	28.6301	28.743	28.7964	dacC; D-alanyl-D-alanine carboxypeptidase (penicillin-binding protein 6 precursor)	Peptidoglycan biosynthesis	4.51034	0	1.43325	Upregulated in OrfSwap	11	10	33.2	31.5	43.664
A0A0H3NAZ4	31.0164	31.2607	30.9925	32.0745	32.3669	32.1952	katE; catalase HPII	Tryptophan metabolism; Oxidoreductases	3.12961	0.002	1.12233	Upregulated in OrfSwap	35	35	38.5	38.5	83.625
A0A0H3NFA9	27.3998	27.4101	27.2386	28.5102	28.1303	28.6346	nuoI; NADH dehydrogenase I chain I	Oxidative phosphorylation	2.57816	0.00392727	1.07551	Upregulated in OrfSwap	6	6	35	35	20.52
A0A0H3NDI1	31.9457	32.0802	31.8739	33.0886	32.863	32.9742	tsaA; alkyl hydroperoxide reductase	Oxidoreductases	3.46395	0.004	1.00865	Upregulated in OrfSwap	18	18	85	85	22.317
A0A0H3NQ37	29.5465	29.4173	29.2858	30.3373	30.293	30.3327	deoB; phosphopentomutase	Pentose phosphate pathway	3.53176	0.00830303	0.904441	Upregulated in OrfSwap	14	14	34.9	34.9	44.243
A0A0H3NLM4	31.7169	31.9022	32.0796	32.8699	32.8041	32.8256	eno; Enolase	Glycolysis / Gluconeogenesis	3.03011	0.0085625	0.933598	Upregulated in OrfSwap	31	31	53.9	53.9	45.598
A0A0H3NEC8	30.8924	30.8775	30.9494	31.6659	31.7066	32.0441	sucD; succinyl-CoA synthetase alpha chain	Citrate cycle (TCA cycle)	2.74524	0.00920548	0.899145	Upregulated in OrfSwap	15	15	55.7	55.7	29.775
E1WAE4	25.1487	25.4062	25.2768	28.1918	28.2009	27.9643	invH; outer membrane lipoprotein	Pathogenisis; Type III secretion system	4.91785	0	2.8418	OrfSwap unique	8	8	61.9	61.9	16.455
A0A0H3NUM9	24.4841	24.7401	24.4677	29.4549	29.3737	29.2042	dsbA; thiol:disulfide interchange protein	Cationic antimicrobial peptide (CAMP) resistance	5.69805	0	4.78033	OrfSwap unique	5	5	25.1	25.1	22.911
A0A0H3NSV8	24.5662	24.8477	24.3022	29.528	29.355	29.5609	fkpA; FKBP-type peptidyl-prolyl isomerase	Chaperones and folding catalysts	5.06819	0	4.90925	OrfSwap unique	10	10	46.7	46.7	28.945
A0A0H3NTP1	25.868	25.0593	25.0986	28.8673	29.0164	28.9986	secB; protein-export protein SecB	Protein export; Quorum sensing	3.76292	0	3.61874	OrfSwap unique	4	4	29	29	17.245
A0A0H3NHM6	28.5469	27.5633	27.5161	30.047	29.9764	29.4713	cspC; cold shock-like protein CspC	Genetic information processing	2.16304	0	1.95614	Upregulated in OrfSwap	5	5	92.8	92.8	7.4023
A0A0H3NJ18	28.3419	28.0642	27.8659	29.1779	29.3549	29.284	hflK; HflK protein	Peptidases and inhibitors	2.88272	0	1.1816	Upregulated in OrfSwap	19	19	46.5	46.5	45.629
A0A0H3NMF8	26.7153	26.9684	29.0557	29.7577	29.4506	29.5774	cheW; purine binding chemotaxis protein	Bacterial chemotaxis	1.26613	0	2.01542	Upregulated in OrfSwap	4	4	19.2	19.2	18.049
A0A0H3NEJ1	25.5714	24.7956	23.8308	29.5425	29.4367	29.4363	predicted bacteriophage protein	Function unknown	3.14465	0	4.73926	OrfSwap unique	14	14	38.5	38.5	39.937
A0A0H3NE67	24.618	25.2927	24.8986	27.9469	28.0963	28.3956	ybeL; conserved hypothetical protein	Function unknown	3.77159	0	3.20983	OrfSwap unique	8	8	52.2	52.2	18.41
A0A0H3NLS8	25.108	24.3935	25.5648	30.6841	31.1864	31.0913	yciF; conserved hypothetical protein	Function unknown	4.04403	0	5.96513	OrfSwap unique	11	11	41.9	41.9	18.652
A0A0H3NF25	25.2004	25.4046	25.2523	28.8745	29.2612	29.1161	ygaM; conserved hypothetical protein	Function unknown	5.10974	0	3.79816	OrfSwap unique	7	7	44.6	44.6	12.36
A0A0H3NCY7	30.7232	30.0231	31.0721	32.3475	32.3975	32.284	yaeH; conserved hypothetical protein	Function unknown	2.30173	0	1.73687	Upregulated in OrfSwap	19	19	87.5	87.5	15.094
A0A0H3NF10	30.8769	30.6399	30.364	31.8636	32.0274	31.9489	ygaU; conserved hypothetical protein	Function unknown	2.97523	0	1.31971	Upregulated in OrfSwap	17	17	94	94	16.121
A0A0H3NEE4	26.3683	26.8307	26.4211	28.2491	28.7436	28.6547	ybgS; hypothetical exported protein	Function unknown	3.1679	0	2.00908	Upregulated in OrfSwap	5	5	21.1	21.1	13.33
A0A0H3NIT0	29.7515	29.3757	29.4742	31.6182	31.925	31.5568	yjbJ; conserved hypothetical protein	Function unknown	3.76288	0	2.16622	Upregulated in OrfSwap	10	10	78.6	78.6	8.4594
A0A0H3NAP8	27.4251	27.4918	27.1906	28.463	28.4791	27.9832	ycfP; conserved hypothetical protein	Function unknown	2.13582	0.00884211	0.939272	Upregulated in OrfSwap	11	11	62.2	62.2	21.077
A0A0H3NFS9	26.7922	25.9608	25.6528	26.5278	27.9579	27.7568	conserved hypothetical protein	Function unknown	1.07008	0.00946479	1.27892	Upregulated in OrfSwap	5	5	53.7	53.7	12.094
